# Supplementary material for: A Canvas of Spatially Arranged DNA Strands that Can Produce 24-bit Color Depth
Source: J Am Chem Soc. 2023 Oct 3;145(41):22293–7. doi: 10.1021/jacs.3c06500 (PMC10591465; doi:10.1021/jacs.3c06500)
Supplement: Supplementary file 1 — ja3c06500_si_001.xlsx [file ja3c06500_si_001.xlsx]

## Sheet: RGB_Stacked_RedBins
Bin	Sequence (5-3)
255	GAAGCAGATGGAATCGATTCGGTXX		Match	GAAGCAGATGGAATCGATTCGGTGA
255	GAAGCAGATGGAATCGATTCGGTXX
255	GAAGCAGATGGAATCGATTCGGTXX
255	GAAGCAGATGGAATCGATTCGGTXX
255	GAAGCAGATGGAATCGATTCGGTXX
254	GAXXCAGATGGAATCGATTCGGTGX
254	GAAGXXGATGGAATCGATTCGGTGA
254	GAXXCAGATGGAATCGATTCGGTGX
254	GAAGXXGATGGAATCGATTCGGTGA
254	GAXXCAGATGGAATCGATTCGGTGX
253	GXXGXAGATGGAATCGATTCGGTGA
253	GXXGXAGATGGAATCGATTCGGTGA
253	GXXGXAGATGGAATCGATTCGGTGA
253	GXXGXAGATGGAATCGATTCGGTGA
253	GXXGXAGATGGAATCGATTCGGTGA
252	XAAXCAGATGGAATCGATTCGGTXA
252	XXXGXAGATGGAATCGATTCGGTGA
252	GAAGCXGATGGAATCGATTCGGTGA
252	GAAXCAGXTGGAATCGATTCGGTGA
252	XXXGXAGATGGAATCGATTCGGTGA
251	XAXGCAXATGGAATCGATTCGGTGA
251	GAAGCAGATGGXATCGATTCGGTGA
251	GAAGXXGXTGGAATCGATTCGGTGA
251	GAAGXXGXTGGAATCGATTCGGTGA
251	GAAGXXGXTGGAATCGATTCGGTGA
250	GXAGCAGATGGAATCGATTCGGXGX
250	XAXGCAGATGGAATCGATTCGGTXA
250	GAAGCAXATGGAATCGATTCGGTGA
250	XXXGCAGXTGGAATCGATTCGGTGA
250	GAAGCAXATGGAATCGATTCGGTGA
249	XXAGXXGATGGAATCGATTCGGTGA
249	GXXXCXGATGGAATCGATTCGGTGA
249	XXXGCAGATGGAATCGATTCGGTXA
249	GXAXCAGATGGAATCGATTCGGTGX
249	XXXGCAGATGGAATCGATTCGGTXA
248	GXXGXXGATGGAATCGATTCGGTGA
248	XXAGCAGATGGAATCGATTCGGXGX
248	GXXGXXGATGGAATCGATTCGGTGA
248	XXAGCAGATGGAATCGATTCGGXGX
248	GXXGXXGATGGAATCGATTCGGTGA
247	XAAGCAGATGGAATCGATTCGGTXX
247	XAAGCAGATGGAATCGATTCGGTXX
247	XAAGCAGATGGAATCGATTCGGTXX
247	XAAGCAGATGGAATCGATTCGGTXX
247	XAAGCAGATGGAATCGATTCGGTXX
246	GAXGCAGATGGXATCGATTCGGTGA
246	GAXGXAGATGGAATCGATTCGGTGA
246	GAXGCAGATGGXATCGATTCGGTGA
246	GAXGXAGATGGAATCGATTCGGTGA
246	GAXGXAGATGGAATCGATTCGGTGA
245	XAXGCAGATGGAATCGATTCGGTXX
245	GAAGCAGATGGAATCGATTCGGXGA
245	GAXGCAXATGGAATCGATTCGGTGA
245	GAXGCAGXTGGAATCGATTCGGTGX
245	GAAGCAGATGGAATCGATTCGGXGA
244	XAAXCAXATGGAATCGATTCGGTGA
244	GAAGCAGXTGGAATCGATTCGGTGX
244	GXXGCAGXXGGAATCGATTCGGTGA
244	GAAGCAGXTGGAATCGATTCGGTGX
244	GXXGCAGXXGGAATCGATTCGGTGA
243	XXXGCXGATGGAATCGATTCGGTGA
243	XAXGXAGATGGAATCGATTCGGTGA
243	XXXGCXGATGGAATCGATTCGGTGA
243	XAXGXAGATGGAATCGATTCGGTGA
243	XAXGXAGATGGAATCGATTCGGTGA
242	XXAGCXGATGGAATCGATTCGGTGX
242	GXXGCAXATGGAATCGATTCGGTGA
242	XAXXXAGATGGAATCGATTCGGTGA
242	GXXGCAXATGGAATCGATTCGGTGA
242	XAXXXAGATGGAATCGATTCGGTGA
241	GAAXXXGATGGAATCGATTCGGTGA
241	GAAXXXGATGGAATCGATTCGGTGA
241	GAAXXXGATGGAATCGATTCGGTGA
241	GAAXXXGATGGAATCGATTCGGTGA
241	GAAXXXGATGGAATCGATTCGGTGA
240	XXAGCXGATGGAATCGATTCGGTGA
240	XXAGCAGATGGAATCGATTCGGXGA
240	GXAGCAGATGGXATCGATTCGGTGA
240	GXAXCAGATGGAATCGATTCGGTXA
240	GXAGCAGATGGXATCGATTCGGTGA
239	XXAGXAGATGGAATCGATTCGGTGA
239	XXAGCAXATGGAATCGATTCGGTGA
239	XAAGCAGATGXAATCGATTCGGTGA
239	XAAGXAGATGGAATCGATTCGGTGA
239	XAXXCAXATGGAATCGATTCGGTGA
238	GXAGCAGATGGAATCGATTCGGTXX
238	XAAGCAGATGGXATCGATTCGGTGA
238	GXAGCAGATGGAATCGATTCGGTXX
238	XAAGCAGATGGXATCGATTCGGTGA
238	XAAGCAGATGGXATCGATTCGGTGA
237	GAAXCAGATGGAATCGATTCGGXGA
237	GAAGCAGATGGXATCGATTCGGTGX
237	GAXXCAGATGGAATCGATTCGGTXA
237	GXAGXAXXTGGAATCGATTCGGTGA
237	XAXGCAGATGGAATCGATTCGGXGX
236	GXXXXAGATGGAATCGATTCGGTGA
236	GXAGCXGATGGAATCGATTCGGTGX
236	GAXXXAGATGGAATCGATTCGGTGA
236	GXXGCAGATGGXATCGATTCGGTGA
236	XAAXCXGATGGAATCGATTCGGTGA
235	GAAGCAGATGGAATCGATTCGGTXA
235	XAAGCAGXTGGAATCGATTCGGTGX
235	XAAGXXGATGGAATCGATTCGGTGX
235	GAXGCAGATGGXATCGATTCGGTGX
235	XAAGXXGATGGAATCGATTCGGTGX
234	GXXGCXGATGGAATCGATTCGGTGA
234	XAAGCAXATGGAATCGATTCGGTXA
234	GAXGCAGATGGAATCGATTCGGTXX
234	XXAGXAGATGGAATCGATTCGGTGX
234	GAAGXXXXTGGAATCGATTCGGTGA
233	GAAGXAXXTGGAATCGATTCGGTGA
233	XAXGCAGXXGGAATCGATTCGGTGA
233	GAXGCAGATGGAATCGATTCGGXXA
233	XAXGCAGXXGGAATCGATTCGGTGA
233	GAXGCAGATGGAATCGATTCGGXXA
232	GAAGXXGATGGAATCGATTCGGTGX
232	GAAGCAGATGXAATCGATTCGGTGA
232	GAAGXAGATGGAATCGATTCGGTGX
232	GAAGXAXATGGAATCGATTCGGTGA
232	GAAGCAGATGXAATCGATTCGGTGA
231	GAXXCAGXTGGAATCGATTCGGTGX
231	GXAXCXGATGGAATCGATTCGGTGX
231	XAXGCAGXTGGAATCGATTCGGTXA
231	GAXGCAGAXGGAATCGATTCGGTGA
231	GXAXCXGATGGAATCGATTCGGTGX
230	XAXXCXGATGGAATCGATTCGGTGA
230	GAXGXXXATGGAATCGATTCGGTGA
230	XAXXCAGATGGAATCGATTCGGTGA
230	GAAXXAGXTGGAATCGATTCGGTGA
230	GXAGXAGATGGAATCGATTCGGTGX
229	XXXGCAXATGGAATCGATTCGGTGA
229	GAXGCXGATGGAATCGATTCGGTGX
229	GXAGCAGATGGAATCGATTCGGXXA
229	GAAXCXGATGGAATCGATTCGGTGX
229	XAXGCXGATGGAATCGATTCGGTGX
228	GAXGCAGATGGAATCGATTCGGXXX
228	XXAGCAGATGGAATCGATTCGGTGA
228	GXXXCAGATGXAATCGATTCGGTGA
228	GXXGCAXATGGAATCGATTCGGTGX
228	GXXXCAXATGGAATCGATTCGGTGA
227	GAAGXAXATGGAATCGATTCGGTGX
227	XXAGCAGXTGGAATCGATTCGGTGX
227	GXXGCAGATGGAATCGATTCGGXGA
227	XAXGCAGATGXAATCGATTCGGTGA
227	GXAXXAGATGGAATCGATTCGGTGA
226	XAXGXAXATGGAATCGATTCGGTGA
226	GAAGCAGATGGAXTCGATTCGGTGA
226	XAXGXAXATGGAATCGATTCGGTGA
226	GAAGCAGATGGAXTCGATTCGGTGA
226	GAAGCAGATGGAXTCGATTCGGTGA
225	XXAXXAGATGGAATCGATTCGGTGA
225	XAXGCAGATGGAATCGATTCGGTGX
225	XAAGXAGATGGAATCGATTCGGTGX
225	GXAGCAGATGGAATCGATTCGGXXX
225	GAXGXAGXTGGAATCGATTCGGTGA
224	GAAGXXGAXGGAATCGATTCGGTGA
224	GAAGCAGXTGGAATCGATTCGGTXA
224	GAAGCAGAXGGAATCGATTCGGTGA
224	GAAXCXGATGGAATCGATTCGGTGA
224	GXAGCAGATGGAXTCGATTCGGTGA
223	XXXGCAGAXGGAATCGATTCGGTGA
223	XAAGXAXATGGAATCGATTCGGTGA
223	GAAGCAGATXGAATCGATTCGGTGA
223	GAXGCAXATGGAATCGATTCGGTGX
223	XAAGCAGXXGGAATCGATTCGGTGA
222	GAAXCAGATGGAATCGATTCGGTGX
222	GAXGXAGATGGAATCGATTCGGTXA
222	GAXGCXGXTGGAATCGATTCGGTGA
222	GAXGCAXXTGGAATCGATTCGGTGA
222	GAAXCAGATGGAATCGATTCGGTXA
221	XXAGXAGXTGGAATCGATTCGGTGA
221	XAAGCXGATGGAATCGATTCGGTXA
221	XAAGXXGXTGGAATCGATTCGGTGA
221	GXAGXAGXTGGAATCGATTCGGTGA
221	GAAGCAGATGGAATCGATTCGGXXX
220	GXXGCAGATGGXATCGATTCGGTGX
220	XAXGCXGATGGAATCGATTCGGTGA
220	XAXGCAGAXGGAATCGATTCGGTGA
220	GXXXCAGATGGXATCGATTCGGTGA
220	GXAGCXXATGGAATCGATTCGGTGA
219	GXAGCAGXTGGAATCGATTCGGTGX
219	GXAGXXXATGGAATCGATTCGGTGA
219	GXXGCXGXTGGAATCGATTCGGTGA
219	GAAGCAXXTGGAATCGATTCGGTGA
219	GXAGCAGATGXAATCGATTCGGTGA
218	XXXGCAGATGXAATCGATTCGGTGA
218	GAAXCAGATGGAATCGATTCGGTXX
218	XXXGCAGATGXAATCGATTCGGTGA
218	GAAXCAGATGGAATCGATTCGGTXX
218	GAAXCAGATGGAATCGATTCGGTXX
217	GAXGCXXATGGAATCGATTCGGTGA
217	XXAGCAGATGGAATCGATTCGGXXA
217	XAAGCAGATGGXATCGATTCGGTGX
217	GXXGCAGATGGAATCGATTCGGXGX
217	GAXXCXGXTGGAATCGATTCGGTGA
216	XAAGCAGATGGAXTCGATTCGGTGA
216	XXAXCAGXTGGAATCGATTCGGTGA
216	GAAGCAGAXGGAATCGATTCGGTGX
216	XXAXCAGATGGAATCGATTCGGXGA
216	GXAXCAGATGGXATCGATTCGGTGA
215	XXAGCAGATGGXATCGATTCGGTGX
215	XAAGXAGATGGAATCGATTCGGXGA
215	XAAGXAGXTGGAATCGATTCGGTGA
215	GXAGCAGXTGGAATCGATTCGGTXA
215	XAXGCAGATGXAATCGATTCGGTGX
214	GAAXXXXATGGAATCGATTCGGTGA
214	GXXXCAGATGGAATCGATTCGGXGA
214	GAAGXAGXXGGAATCGATTCGGTGA
214	GAAGCXGATGGAATCGATTCGGTXA
214	GAAGCXGATGGAATCGATTCGGXGX
213	GXXGCAGATGGAATCGATTCGGTXX
213	GAAXCAGXTGGAATCGATTCGGTGX
213	GXXGXAXATGGAATCGATTCGGTGA
213	XAXGCXXATGGAATCGATTCGGTGA
213	XAAGCAGATGGAATCGATTCGXXGX
212	XAAGCAGATGGAATCGATTCXGXGX
212	GXAGCAGXXGGAATCGATTCGGTGA
212	GAXGXXGAXGGAATCGATTCGGTGA
212	XXAGCAXATGGAATCGATTCGGTXA
212	XXAGCXXATGGAATCGATTCGGTGA
211	GAXXCAGXXGGAATCGATTCGGTGA
211	XXAGCXGXTGGAATCGATTCGGTGA
211	XAAXCAGATGGAATCGATTCGGTGX
211	XXAXCAGATGGXATCGATTCGGTGA
211	XXAGCAGAXGGAATCGATTCGGTGA
210	GAXGCXGXXGGAATCGATTCGGTGA
210	GAAGXXGATGGAATCGATTCGGTXA
210	GAAGCAGXXGGAATCGATTCGGTGA
210	GAXGXAXATGGAATCGATTCGGTGA
210	XAAGCAGATGGAXTCGATTCGGTGX
209	XAXXCAGATGGXATCGATTCGGTGA
209	XXAGCAGATGGAATCGATTCGGTXX
209	GXAGCAGATGGXATCGATTCGGTXA
209	XAAXCXGATGGAATCGATTCGGTGX
209	GXAGCAGXTGGAATCGATTCGGXGX
208	GAAGCAGXTGGAATCGATTCGGXGX
208	GXAGCAGATGGAATCGATTCXGXGX
208	GAXXCAGATGGAXTCGATTCGGTGA
208	GAAXCAXATGGAATCGATTCGGTGA
208	GXXGCAXXTGGAATCGATTCGGTGA
207	XXAGCAGXXGGAATCGATTCGGTGA
207	GAAXXAGATGGAATCGATTCGGTGX
207	GAXGCAGATGGXATCGATTCGGTXA
207	GXAGXXGATGGAATCGATTCGGTXA
207	XAXXCAGATGXAATCGATTCGGTGA
206	GAXGCAXATGGXATCGATTCGGTGA
206	XAAGCXXXTGGAATCGATTCGGTGA
206	GAXGCAXATGGXATCGATTCGGTGA
206	XAAGCXXXTGGAATCGATTCGGTGA
206	XAAGCXXXTGGAATCGATTCGGTGA
205	XAXGCAGATGGXATCGATTCGGTGX
205	GXXXCAGATGGAXTCGATTCGGTGA
205	GAXXXAXATGGAATCGATTCGGTGA
205	XAAGXAXXTGGAATCGATTCGGTGA
205	GXXGCAGATGXAATCGATTCGGTGA
204	GAXGCXGXTGGAATCGATTCGGTGX
204	XAXGCAXATGGAATCGATTCGGTGX
204	XAAGCXGATGGAATCGATTCGGXGA
204	XAXGCAXATGGAATCGATTCGGTXA
204	GXAXXXGATGGAATCGATTCGGTGA
203	GAAXCAGXTGGAATCGATTCGGTXA
203	GAAGCAGATGGXATCGATTCGGTXA
203	GXAXXAGXTGGAATCGATTCGGTGA
203	GXXGCAGXTGGAATCGATTCGGXGA
203	GAXXXAGATGGAATCGATTCGGTXA
202	GAXGCAGATGXAATCGATTCGGTGX
202	XAAGCXGAXGGAATCGATTCGGTGA
202	GAXGXXGATGGAATCGATTCGGXGA
202	XAAXCXGXTGGAATCGATTCGGTGA
202	XXAXCAGATGGAATCGATTCGGTGA
201	GXXGXAGATGGAATCGATTCGGXGA
201	XXAGCAGATGXAATCGATTCGGTGX
201	GAAGXAXXTGGAATCGATTCGGTGX
201	GAAGCXXATGGAATCGATTCGGTGA
201	GXXGCAGAXGGAATCGATTCGGTGX
200	GAXGCXGATGGAATCGATTCGGTXA
200	GXAGCXGXTGGAATCGATTCGGTGA
200	XAAXCAGATGGAATCGATTCGGXGA
200	XAXGCAXATGGXATCGATTCGGTGA
200	GXAXXAGAXGGAATCGATTCGGTGA
199	GAAXCAGXXGGAATCGATTCGGTGA
199	GAXXCXGAXGGAATCGATTCGGTGA
199	GAXXXAGXTGGAATCGATTCGGTGA
199	GAAGCAGATGGAXTCGATTCGGTGX
199	GAAGCAXAXGGAATCGATTCGGTGA
198	GAAGCXGATGGXATCGATTCGGTGA
198	GAAGCAGXTGGAATCGATTCGGXGA
198	GAAGCAGXXGGAATCGATTCGGTGX
198	GAAGCAXATGXAATCGATTCGGTGA
198	GXXGXAGATGGAATCGATTCGGTGX
197	GXXGCAGXTGGAATCGATTCGGTGX
197	GAAGCAXATGGAATCGATTCGGXGA
197	XXAXCAGATGGAATCGATTCGGTGX
197	XAXGXAGATGGXATCGATTCGGTGA
197	GAAGCXGXXGGAATCGATTCGGTGA
196	GXAGCAGXTGGAATCGATTCGGTXX
196	XXAGCAGXTGGAATCGATTCGGTXA
196	XAAGCXGXTGGAATCGATTCGGTGX
196	GAXXXXGATGGAATCGATTCGGTGA
196	GAXXCXGATGGAATCGATTCGGTGX
195	GAAXCAXATGGAATCGATTCGGTGX
195	XAAGCAGATGGAATCGATTCXGXGA
195	XXAGCAXAXGGAATCGATTCGGTGA
195	GAAXXAXATGGAATCGATTCGGTGA
195	XAXGCXGATGGAATCGATTCGGXGA
194	GXAGCXGAXGGAATCGATTCGGTGA
194	XAAGXXXATGGAATCGATTCGGTGA
194	GAAGCAGATGGXATCGATTCGGXGA
194	GXAGXAGAXGGAATCGATTCGGTGA
194	XAAGXXGATGGXATCGATTCGGTGA
193	GAXGXXGATGGAATCGATTCGGTGA
193	GXAGCAGXXGGAATCGATTCGGTGX
193	GXAXCAXXTGGAATCGATTCGGTGA
193	XAAXCAGXXGGAATCGATTCGGTGA
193	XAAXXXGATGGAATCGATTCGGTGA
192	XAAGCXGXXGGAATCGATTCGGTGA
192	XAAGCAXAXGGAATCGATTCGGTGA
192	GAAGXAGATGGAXTCGATTCGGTGA
192	XAAGCAGATGGAXTCGATTCGGTXA
192	GAAXXXGAXGGAATCGATTCGGTGA
191	GXAGXXGATGGAATCGATTCGGXGA
191	GXAXCAGXTGGAATCGATTCGGTGX
191	GAAGCAGXTGGAXTCGATTCGGTGA
191	GXAGCAGATGGXATCGATTCGGXGX
191	XAAXXAGATGGAATCGATTCGGTXA
190	XAXXCAGXTGGAATCGATTCGGTGA
190	XAAXCAGATGGAXTCGATTCGGTGA
190	XAAXCAXATGGAATCGATTCGGTGX
190	GXAGCAGAXGGAATCGATTCGGTGX
190	GAAGXAGATGXAATCGATTCGGTGA
189	GXAGXAGATGGAATCGATTCGGXGX
189	XAAGCAGAXGGAATCGATTCGGXGX
189	GAAXCXGXTGGAATCGATTCGGTGX
189	GAAGCAGATXGAATCGATTCGGTGX
189	GAAXXAGATGGAATCGATTCGGTXA
188	GAAGCAGATGXAATCGATTCGGXGX
188	GXAGCXGATGGAATCGATTCGGTXX
188	GAXGCXXXTGGAATCGATTCGGTGA
188	XAXGCAGATGGAATCGATTCXGXGA
188	GAAGCAGATGGXATCGATTCGGXGX
187	GAAGCXXATGGAATCGATTCGGTXA
187	XXXGCAGATXGAATCGATTCGGTGA
187	GAAGCAGAXGGAATCGATTCGGXGX
187	XXAGCAGXTGGXATCGATTCGGTGA
187	XXAXCXGATGGAATCGATTCGGTGA
186	XAAGXXGATGGAATCGATTCGGTXA
186	XAAGCAXATGGAATCGATTCGGXGA
186	XAXXCAGATGGAATCGATTCGGTXA
186	GAAGXAGATGGXATCGATTCGGTGA
186	GXAGCXXXTGGAATCGATTCGGTGA
185	XAXXCAGATGGAXTCGATTCGGTGA
185	XAAGCAGAXGXAATCGATTCGGTGA
185	GXAGCAXXTGGAATCGATTCGGTGX
185	XAAGCXGATGGXATCGATTCGGTGA
185	XAXGCAGATGGXATCGATTCGGXGA
184	GAAGCAXATGGAATCGATTCGGTGX
184	GXAXXAGATGGAATCGATTCGGTGX
184	XXAGCAGAXGGAATCGATTCGGTXA
184	XAAXCAGXTGGAATCGATTCGGTXA
184	GXAGCXGATGGAATCGATTCGGXGA
183	GXAXCAGAXGGAATCGATTCGGTGX
183	GAAGCAXXTGGAATCGATTCGGXGA
183	GAAGXAGAXGGAATCGATTCGGTGX
183	GXXGCAGAXGGAATCGATTCGGTXA
183	GXAXCAGATGXAATCGATTCGGTGX
182	XXAGCAGATXGAATCGATTCGGTGA
182	GXXGXAGAXGGAATCGATTCGGTGA
182	XXAGCXGATGGAATCGATTCGGXGA
182	XAAGCAGATXGXATCGATTCGGTGA
182	XAAGCAGATGGAATCXATTCGGTGA
181	GXAGCXGATGGAXTCGATTCGGTGA
181	XAAGXAXAXGGAATCGATTCGGTGA
181	GXAGCAGXTGGAXTCGATTCGGTGA
181	GAXGCAXXTGGAATCGATTCGGTGX
181	GAXGCAGATGGXATCGATTCGGTXX
180	XXAGCAGATGGAXTCGATTCGGTGX
180	GXAXCXXATGGAATCGATTCGGTGA
180	GAAGXXXATGGXATCGATTCGGTGA
180	GXAGCAGATGGAATCGATTCGXXXA
180	XAXGCAGXTGGAATCGATTCGGXGA
179	XAAGXAGATGGAATCGATTCGGXGX
179	GXAGCAGAXGGXATCGATTCGGTGA
179	GAXGXAGATGXAATCGATTCGGTGX
179	XAAXXAGATGGXATCGATTCGGTGA
179	GAXGXXGXTGGAATCGATTCGGTGA
178	GAXXXAGATGGAATCGATTCGGXGA
178	GAAGCAGAXGGXATCGATTCGGTGX
178	GAXXCAGATGGAATCGATTCGGXGA
178	GXAGCXGATGGAATCGATTCGGXXA
178	GAAGCAGXTGGXATCGATTCGGTGX
177	GAAGCAXATGGAATCGATTCGGXXA
177	GAAGCAGAXGGAATCGATTCGGTXA
177	XXAGCXGATGXAATCGATTCGGTGA
177	GAXGCAXATGGAXTCGATTCGGTGA
177	GAAGCXGXTGGAATCGATTCGGXGA
176	XXXXCAGATGGAATCGATTCGGTGA
176	GAAGXXGATGXAATCGATTCGGTGA
176	GAXGXAGXTGGAATCGATTCGGTXA
176	GAAGXAGATXGAATCGATTCGGTGA
176	XXAGCAGXTGGAXTCGATTCGGTGA
175	GAAGCAGXTXGAATCGATTCGGTGA
175	GXXGCAXATGGAATCGATTCGGXGA
175	GAXXCAGATGGAXTCGATTCGGTGX
175	XAAGCAGATGXXATCGATTCGGTGA
175	GAAXXAXATGGAATCGATTCGGTGX
174	GAAXCAGXTGGAATCGATTCGGXGA
174	GAAXXXGXTGGAATCGATTCGGTGA
174	GAAGXAGXXGXAATCGATTCGGTGA
174	GXAGCAGXXGGXATCGATTCGGTGA
174	XAAGCAGXTGGXATCGATTCGGTGX
173	XAAGCAGXXGGAATCGATTCGGTXA
173	GAAGCAGXTGGAATCGATTCXGXGX
173	GAAGCAXXTGGAATCGATTCGGTXA
173	GAXGCXGATGGAATCGATTCGGXXA
173	GXAGCAXAXGGAATCGATTCGGTXA
172	GAAGXXGATGGAATCGATTCGGXXA
172	GAXXCXGATGGXATCGATTCGGTGA
172	XAXGCAGXTGGAATCGATTCGGTGX
172	GXAGXXGATGGXATCGATTCGGTGA
172	GAXGCAGATGGAATCGATTCGGXGX
171	XAXGXAGAXGGAATCGATTCGGTGA
171	GAXGCAGAXGGXATCGATTCGGTGX
171	GAAGXAGATGXAATCGATTCGGTGX
171	XXAGCAGATGGAATCGATTCXGTGX
171	XAAGCAXXTGGAATCGATTCGGTGA
170	XAAGXXGATGGAATCGATTCGGXGA
170	XXAGCAGATXXAATCGATTCGGTGA
170	XAXGCAGAXGGAATCGATTCGGXGA
170	XAAGCAGATGGAATCGATTCGXTGX
170	GAAGCAXAXGGAATCGATTCGGTXA
169	GXAGCAGATGGAATCGATTCXGTGA
169	XAAGCXGXTGGAATCGATTCGGXGA
169	XAAGCAXXXGGAATCGATTCGGTGA
169	XAAXCAGATGGAXTCGATTCGGTGX
169	XAXGCAGATGGAXTCGATTCGGTXA
168	GAAXXAGAXGGAATCGATTCGGTGX
168	XAAGCAGXTGGAATCGATTCGGXGA
168	GAAXCXXATGGAATCGATTCGGTXA
168	GXAGCAGXTXGAATCGATTCGGTGA
168	GXXGCAGATGGAATCXATTCGGTGX
167	XAXGCAGATGXAATCGATTCGGTXA
167	GXAGCAGXXGGAATCGATTCGGXGA
167	XAAXXAGATGXAATCGATTCGGTGA
167	XAAGCAXATGGAATCGATTCGGXXA
167	GAAGCAXATGGAATCGATTCGGXXX
166	GXAXCXGATGGAATCGATTCGGXGA
166	XXAGXAGATXGAATCGATTCGGTGA
166	GAAGCXXATGGXATCGATTCGGTGA
166	GAXGCAGATGGAXTCGATTCGGXGX
166	GXAGCAXATGGAXTCGATTCGGTGA
165	GAXGCAGATGGXXTCGATTCGGTGA
165	GAAGCAGATGXAXTCGATTCGGTGX
165	XXAGXAGATGXAATCGATTCGGTGA
165	GAAGCXGXTGGAATCGATTCGGXGX
165	GAAGXXGAXGGXATCGATTCGGTGA
164	GAXXCAGATGGAXTCGATTCGGTXA
164	XAAGXAXATGGXATCGATTCGGTGA
164	GXAGCXGATGGXATCGATTCGGTGX
164	GXAGCAGATGGXXTCGATTCGGTGA
164	XAXGCAGXTGGXATCGATTCGGTGA
163	GAAGXAGXTGGAATCGATTCGGTGX
163	GAAGCAGXXXGAATCGATTCGGTGA
163	GAXGCAGATGGAATCGATTCXGTGA
163	GXAGXAGATGGAATCGATTCGGXXA
163	GAAXCAXATGGAATCGATTCGGXGX
162	GAXGCAGXTGGAATCGATTCGGXXA
162	XAAGCAGXTXGAATCGATTCGGTGA
162	XAXGCAGATGGAATCGATTCGXTGA
162	XAAGCAGATGGAXTCGATTCGGTXX
162	GAAGCXXATGGAXTCGATTCGGTGA
161	GXAGCAGATGXAATCGATTCGGTXX
161	XAXXCAGAXGGAATCGATTCGGTGA
161	XAAGCAGXTGGXATCGATTCGGTXA
161	GXAXCAGATGGAATCGATTCXGXGA
161	GXXGCAGAXXGAATCGATTCGGTGA
160	XAAGCAGXXGXAATCGATTCGGTGA
160	GAAGCAXATGGXATCGATTCGGTXA
160	GXXGCAGATXGXATCGATTCGGTGA
160	GXAXCAGATGXAATCGATTCGGTXA
160	GXAGXXGATXGAATCGATTCGGTGA
159	GAXGXAGXTGGAXTCGATTCGGTGA
159	GAXXCAGAXGXAATCGATTCGGTGA
159	GXXGCAGATGGAATCXATTCGGTXA
159	GXAGCAXATGGXATCGATTCGGTGX
159	GXXGCAGATGGAXTCGATTCGGTXA
158	GAXGCAGATGGAATCGATTCGXTXA
158	GAXXCXGATGGAXTCGATTCGGTGA
158	GXAGXAGATGGAXTCGATTCGGTGX
158	XAAXCXGATGXAATCGATTCGGTGA
158	GXXGCAGATGGAATCGATTCGXTGA
157	GAXGCXXAXGGAATCGATTCGGTGA
157	GAAXXAGATGGXATCGATTCGGTGX
157	GAAGXAGAXGGXATCGATTCGGTGA
157	GAAGCAGXXGGAXTCGATTCGGTGA
157	GAAGCXGXTGXAATCGATTCGGTGA
156	GAAGXXGXTXGAATCGATTCGGTGA
156	GXAGCAGXXXGAATCGATTCGGTGA
156	XXAGCAGATGXXATCGATTCGGTGA
156	XAAGCXGATGGAXTCGATTCGGTGX
156	GAAXXAGATXGAATCGATTCGGTGA
155	GAAGXAGXXXGAATCGATTCGGTGA
155	XAAGCAGATXXAATCGATTCGGTGA
155	XAAGCXGATGXAATCGATTCGGTGX
155	XAXGCAGATXGAATCGATTCGGTGX
155	GAXGCXXATXGAATCGATTCGGTGA
154	XAAGCAXATGGAXTCGATTCGGTXA
154	GAAGCAGXTGGXATCGATTCGGTXA
154	GAXGCAGXTGXXATCGATTCGGTGA
154	GXAXCAGATGGAATCGATTCXGTGA
154	GAXXCAGXTXGAATCGATTCGGTGA
153	GAXGCAGATGGAXTCGATTCGGXGA
153	XAAGCAGXTXXAATCGATTCGGTGA
153	XAAGCAGAXXGAATCGATTCGGTGA
153	GAXGCAXAXGGXATCGATTCGGTGA
153	GAAXCAGAXGGAATCGATTCGGXGX
152	GXAGCXGATXGAATCGATTCGGTGX
152	GAXGCAGATXGAATCGATTCGGTXA
152	GXAGCAGATGGXATCGATTCGGTXX
152	GAXGCXXATGXAATCGATTCGGTGA
152	GAAGCAGXTGGAXTCGATTCGGTGX
151	GAAGCAGATGGAATCGATTCGXXXX
151	GAAGXAGXXGGXATCGATTCGGTGA
151	XAXGCAGAXXGAATCGATTCGGTGA
151	GXAGCXGATGGAATCGATTCXGXGA
151	GXAXXAGATGGXATCGATTCGGTGA
150	GXAGCAXAXGGXATCGATTCGGTGA
150	GAXGCXGATXGAATCGATTCGGTGX
150	XXAGCAGATGGXXTCGATTCGGTGA
150	GAAGCAXATGGXATCGATTCGGTGA
150	GXAGCAXATGGAXTCGATTCGGTGX
149	XAAGCAGATXGAATCGATTCGGTGA
149	GAXGCXGXTXGAATCGATTCGGTGA
149	GXAGCAGATXGAXTCGATTCGGTGX
149	GXAGCAGXTGXAATCGATTCGGTGX
149	GXAXCAGATGGAATCGATTCGXTGA
148	GXAGCAGATGGAATCGXTTCGGTGX
148	GAXGCAGATGGAXTCGATTCGGTXA
148	XAAGCAGATGXAATCGATTCGGTXX
148	XAAGCXGATXGAATCGATTCGGTGX
148	GAAGCAGXXGGAXTCGATTCGGTGX
147	GAXGCAGATXGXATCGATTCGGTGX
147	XAAGCAGXTGGAXTCGATTCGGTGX
147	GAAGCAXAXGGXATCGATTCGGTGA
147	GAAXXAGATGGAXTCGATTCGGTGX
147	GAXXCAGATXGXATCGATTCGGTGA
146	GAXGCAGATGGAATCGATTCGXXXA
146	XXAGCAGATXGXATCGATTCGGTGA
146	GAAGCXGAXGGAATCGATTCGGTGX
146	GAAGCAGATGGAAXCGATTCGGTGX
146	GAAGCXXAXXGAATCGATTCGGTGA
145	GXAGCXGAXGGAATCGATTCGGXGA
145	GAAGCXGXTGGAATCGATTCGGTXX
145	GAAXCXGXTGXAATCGATTCGGTGA
145	GAAXCAXAXGGAATCGATTCGGTXA
145	XAAGCXGXTGXAATCGATTCGGTGA
144	GAXGCAXXTGGAATCGATTCGGXGA
144	GAAGCAGATGXXXTCGATTCGGTGA
144	GAAGCXGATXGAATCGATTCGGTGX
144	GAAGCXGXXGGAATCGATTCGGXGA
144	XAAGCXGATGGAATCGATTCXGXGA
143	GAXGXAGXTGGAATCGATTCGGXGA
143	GAXGCAGATGXXATCGATTCGGTXA
143	GAAXCAXXTGGXATCGATTCGGTGA
143	GAXGCAXATXGAATCGATTCGGTGX
143	GAXGCAGATGXAATCGATTCGGXXA
142	GAAXXAGATGGAATCGATTCGGTXX
142	GAAGCAGXXGXAATCGATTCGGTGX
142	GAAGXAGXTGGAATCGATTCGGXGA
142	GAAGCAXATXGAATCGATTCGGTGX
142	GAAGXAXAXGGXATCGATTCGGTGA
141	GAXXCAGATGGXATCGATTCGGXGA
141	GAAGCXXATGGAXTCGATTCGGTGX
141	GAAGCAGXXGGAATCGATTCGGXXA
141	XXAGCXGATXGAATCGATTCGGTGA
141	GXAGCAGATXGAATCGATTCGGXGX
140	GAXXCAGATGGAATCGXTTCGGTGA
140	GAAGXAGAXXGAATCGATTCGGTGA
140	GAXGCAGXTXGXATCGATTCGGTGA
140	GAAXCAGAXGXAATCGATTCGGTGX
140	GAAGXAGATGGAATCGATTCGGXXX
139	XAAGCAGAXXGAATCGATTCGGTGX
139	GXAXCAGATGGAATCXATTCGGTGA
139	GAAGCXXXTGGAATCGATTCGGXGA
139	GAXGCAXATGGAATCGATTCXGXGA
139	XXAGCAGATGGAXTCGATTCGGXGA
138	GAAGXAGXTGGAATCGATTCGGXGX
138	GXAGCXXATXGAATCGATTCGGTGA
138	GXAXXAGATGXAATCGATTCGGTGA
138	GAXGXAGATGXAATCGATTCGGTGA
138	GXAGCXGATGGXATCGATTCGGXGA
137	GAAGCAGXTGXAATCGATTCGGTXA
137	GAAGCAGATXXXATCGATTCGGTGA
137	XAAGCAGATGGAATCXATTCGGXGA
137	GAAGCXGXTGGXATCGATTCGGTXA
137	GXAGCAXATXGXATCGATTCGGTGA
136	GAAGXXGATGGAXTCGATTCGGTXA
136	GAAGXAXATGGAATCGATTCGGXXA
136	GXAGCAGXTGXAXTCGATTCGGTGA
136	GAAGCAXATXXAATCGATTCGGTGA
136	GAXGCAXATGGAXTCGATTCGGTXA
135	XAAGCXGXTXGAATCGATTCGGTGA
135	XAAGCAGXTGXAATCGATTCGGTGA
135	XXAGCAGATGGAATCGXTTCGGTXA
135	GAXGCAGAXXGAXTCGATTCGGTGA
135	XAAGCAGATXXAATCGATTCGGTXA
134	XAAGXAGATGGXATCGATTCGGXGA
134	XAAXCAGATGXAATCGATTCGGTXA
134	GAAGCXGATGGXXTCGATTCGGTGA
134	GAAGCAGATGGAXTCGATTCGGXXX
134	GXAGXAGATGGAATCGATTCGXXGA
133	XAAXCAGATGGXATCGATTCGGTXA
133	XAAXCAGATGGAATCGATTCGXTGA
133	XAAGCAGATGGXATCGATTCGXXGA
133	GAAXXAXATXGAATCGATTCGGTGA
133	GAAGXAXAXGGAATCGATTCGGTXA
132	GXAGCAGATGGAXTCGATTCGGXGX
132	GXAGCAXATGGAXTCGATTCGGTXA
132	GAAXCAGATGGAATCGATTCGXXXA
132	XAXGXAGATGGAATCGATTCGXTGA
132	GXXGCAXATGGXATCGATTCGGTGA
131	XAAGCAGXXGGAXTCGATTCGGTGA
131	GAXGCAGATGGXATCGATTCGGXGA
131	GAAGCAXXTGXAATCGATTCGGTGX
131	GXXXCAGATGGAATCXATTCGGTGA
131	GXAGCAGATGXXXTCGATTCGGTGA
130	GXAXCAGATGGAXTCGATTCGGXGA
130	XAAGCXGATGGAXTCGATTCGGTXA
130	GAAGCAGATGGAATCGATXCGGTGX
130	GXAGCAGAXXXAATCGATTCGGTGA
130	GAAGCAGXTGGXATCGATTCGGXGA
129	XAAXCAGATGGAATCGATTCGXXGA
129	XAAGCAGATGGAATCGXTTCGGTXA
129	GAAGCAXATXGAATCGATTCGGTXA
129	GAXGCAXATGXAATCGATTCGGTXA
129	GXAXCAGXTGGAXTCGATTCGGTGA
128	GAAGCAXATGGAATCXATTCGGTXA
128	GAAGCAGXTGGAATCGATTCXGTGX
128	GAAGXAGATGGAATCGATTCXGTGA
128	XAAGCAGXTGGAATCGATTCXGTGX
128	GXAXCAGAXGXAATCGATTCGGTGA
127	GXAGCXGATXGAATCGATTCGGTXA
127	GAAGXXGATGGXATCGATTCGGXGA
127	XAAGCXGATGGAATCGATTCXGTGA
127	GAXXCAGATXGAXTCGATTCGGTGA
127	GAAGCAGATGGAATCGAXTCGGXGX
126	GAAGCXGATGGAATCGATTCGXXXA
126	GAXGCAGATGGAATCGXTTCGGXGA
126	GAAXCAGATGGAATCGATTCXGTXA
126	GAAXCAXAXGGAXTCGATTCGGTGA
126	GAAGCXGXTGGAATCGATTCGGXXA
125	XAAGCAGATGGXATCGATTCXGTGA
125	GAXGCXGATGXAXTCGATTCGGTGA
125	GAAGXAXAXGGAATCGATTCGGXGA
125	GAAGCAGXTGGAXTCGATTCGGTXX
125	GAAGXAGATXXXATCGATTCGGTGA
124	XAAGXAGATGGAATCXATTCGGTGA
124	GXAGCAGXTGGAATCGATTCXGTGA
124	XAAGCAGXTGGAATCGXTTCGGTGA
124	XAAGCAGXTXGAATCGATTCGGXGA
124	GAAGCXGATGGXATCGATTCGGTXX
123	GAXGCXGATGGAATCXATTCGGTGA
123	GAAGCAGAXGXAATCGATTCGGXGX
123	GAAGCXGXTXGAATCGATTCGGTGX
123	GAXGCAGATXGAXTCGATTCGGTGX
123	GXXGCAGXTGGXATCGATTCGGTGA
122	GXAXCAGATGGAATCGXTTCGGTXA
122	GAAGXAXAXXGAATCGATTCGGTGA
122	GAXGCAGXTXGAATCGATTCGGXGA
122	XXAGCAGXTGGAATCGATTCXGTGA
122	GAXGCAGATGXAATCGATTCXGXGA
121	GXAGCAGXTGGAXTCGATTCGGXGA
121	GAAXCAGATXXAATCGATTCGGTGX
121	XAXGCXGAXGGAATCGATTCGGTGA
121	GXXGCAGATGGAATCXATTCGGXGA
121	XAAXCAGAXXGAATCGATTCGGTGA
120	GAXGCAGATGXAXTCGATTCGGXGA
120	GAAXCAGAXXGAATCGATTCGGTXA
120	XXAGCAGATGGAATCGAXTCGGTGX
120	GAXXCAXATGGAATCXATTCGGTGA
120	GAAGCAGATGGAXTCGATTCGXTGA
119	GAXGCAGATGGAATCGATTXGGTGA
119	GAXGCAGATXXAATCGATTCGGXGA
119	GAAGCXGAXGXAATCGATTCGGTXA
119	GAAXCAGATXXAXTCGATTCGGTGA
119	GAXXCAGXTGGAATCXATTCGGTGA
118	XAAGCXXATGGAATCGATTCXGTGA
118	GAAGCAXATGGAATCGXTTCGGTXA
118	GAAGCAXAXGXAATCGATTCGGTXA
118	GAAGCAGATXXAXTCGATTCGGTXA
118	XAAGCAGXTGGXXTCGATTCGGTGA
117	GXAGCAXATGXAATCGATTCGGXGA
117	GAAGCAXXTGXAXTCGATTCGGTGA
117	GAAGXAXATXGAATCGATTCGGTGX
117	GXAGCAGATGGXATCGATTCXGTGA
117	GXAGXAGATGGAATCGATTCXGTGX
116	XAAGCAGAXGGAATCXATTCGGTGA
116	GXAGXAGAXGGAXTCGATTCGGTGA
116	GXAGCAGATXXAATCGATTCGGXGA
116	XAAGCAGATXGAATCGATTCGGXXA
116	GAXXCAXATXGAATCGATTCGGTGA
115	GAAGCXXATGGXATCGATTCGGTXA
115	GXAGCAGXTGGAATCXATTCGGTGX
115	GAXGCAGATXGAXTCGATTCGGTXA
115	GAXGCAGAXGGAATCXATTCGGTGA
115	GAAXCAXAXXGAATCGATTCGGTGA
114	GAAXCXXATXGAATCGATTCGGTGA
114	GAAGCAXATXXAATCGATTCGGTXA
114	GXAGXAGATGXAATCGATTCGGXGA
114	GAAGCAXAXXGAXTCGATTCGGTGA
114	GAXGCAGATGGAXTCGATTCGXXGA
113	GAAGCAGAXGGXATCGATTCGGTXX
113	XAAGCAGATGGAXTCGATTCGXXGA
113	GAAXCAGATGGAATCGXTTCGGTXA
113	GAAGCAXAXGXAXTCGATTCGGTGA
113	GAAGCAXXTGXAATCGATTCGGTXA
112	GXAGCXXATGGAATCXATTCGGTGA
112	XAAGCAGATGGXATCGATTCGXTGA
112	GXXGCAGATGGAATCGATXCGGTXA
112	GXAGXAGATGGAXTCGATTCGGXGA
112	GAAGXAGATXGAATCGATTCGGTGX
111	GAAGCXGATGXAATCGATTCGGXXA
111	GAAGCAGATGGAATCXATTCXGXXA
111	GAAGCAGXTXGAATCGATTCGGXXA
111	GAAGCXXATGXAXTCGATTCGGTGA
111	GAAGCXGATGGAXTCGATTCGGTXX
110	XAAGXAGXTGGAATCXATTCGGTGA
110	GXAXXAGATGGAATCGATTCXGTGA
110	GAAXCXGATGGAATCGATTCXGXGA
110	GAAGCXGAXXGAATCGATTCGGTXA
110	XAAGCAGATXGAXTCGATTCGGTXA
109	XAAGXXGATGGAATCGATTCXGTGA
109	XAAGCAGATGXXXTCGATTCGGTGA
109	GAAGCXGAXXXAATCGATTCGGTGA
109	GAXGCAXATGGAATCXATTCGGTGA
109	XAAGCAXATGGAATCGXTTCGGTGX
108	XAAGCAGATGGAATCGAXTCGGTXA
108	GAAGCAXXTGGAXTCGATTCGGTXA
108	GXAGCAGAXGGAATCXATTCGGTGA
108	GAAGCAGATXGAXTCGATTCGGXGA
108	GAAGCAGATGGAATCGXTTCGXXGX
107	XAAXXAGATGGAATCXATTCGGTGA
107	GAAGCAXATGXAATCGATTCGGXXA
107	XXAGCXGATGGAATCXATTCGGTGA
107	GXAGCXGXTGGAATCGATTCXGTGA
107	GAAGCAXATGXAATCGATTCGGTXX
106	GAXGCXGATGGAATCXATTCGGTXA
106	GAAGCAGXTGGAXTCGATTCGGXXA
106	GAXGCAGATGGXAXCGATTCGGTGA
106	GAAXCAGXTGXAATCGATTCGGXGA
106	GAAXXAGATGGAATCXATTCGGTGA
105	GAXXCAGXTGGAATCGXTTCGGTGA
105	GAAXCAGATGXXATCGATTCGGTXA
105	XAAGCAGATXGAXTCGATTCGGXGA
105	XAAGCAXXTGGAATCXATTCGGTGA
105	GXAXCXGATGGAATCGATTCGXTGA
104	GAAGCAGATGGXATCXATTCGGTXA
104	GAAXCAGATGGAATCGXTTCGGTXX
104	GAAGCXGXTGGAATCGATTCXGTGA
104	XAAGCAGAXGGAATCXATTCGGTGX
104	GAAGXAGAXGXAATCGATTCGGTXA
103	GAXGCAGAXGXAATCGATTCGGXGA
103	GAAXCAGAXGXAATCGATTCGGXGA
103	XAAXCAGATGGAATCGATTCXGTXA
103	GAXGCXGATGGAATCGATXCGGTGA
103	GAAGCXGXTGGAXTCGATTCGGXGA
102	XAAGCAXATGGAATCGATTCGXTXA
102	GAAGXAGAXGGXXTCGATTCGGTGA
102	GAXGXAGATGGAATCGXTTCGGTGX
102	GAAGCAXXTGXAATCGATTCGGXGA
102	GAAGCAGAXGGAATCXATTCGGTGX
101	XAXGCAGATGXAATCGATTCXGTGA
101	XAAXCAGATGGXATCGATTCGXTGA
101	XXAGXAGATGGAATCXATTCGGTGA
101	GXXGCAGATGGAATCGXTTCGGXGA
101	XAAGCAGATGGAXTCGATTCGXTGX
100	XAAGCAXATGGAATCGATTCGXTGA
100	GAAGCAGATGGAATCGATTCXXTGX
100	GAAGXAXATGGAATCGATTCGXTXA
100	GAAXXAGXTGGAATCGATTCGXTGA
100	GAAXCAGATGGAXTCGATTCXGXGA
99	GAAGCAXAXGGAATCXATTCGGTGA
99	GAAXCAXATGXAATCGATTCGGXGA
99	GAAGXAXAXGXAATCGATTCGGTGA
99	XAAGCAGATGXAATCGATTCGXTGX
99	XXAGCAGAXGGAATCGXTTCGGTGA
98	GAAGCAGAXXGAXTCGATTCGGTXA
98	GXAGCXXATGGAATCGATTCXGTGA
98	XAAGCAGATGGXATCXATTCGGTGX
98	GAAGXAGATGGAATCGATTCGXTXA
98	GXAGCAGATGGAAXCGATTCGGTGA
97	GXAGCAGATGGXAXCGATTCGGTGA
97	GAXGCAGATGGAXTCXATTCGGTGA
97	XAXGCXGATGGAATCGXTTCGGTGA
97	XAAGXAGATGGAATCGXTTCGGTXA
97	GXXGCAXATGGAATCXATTCGGTGA
96	GAAXCAGXTGGAATCGXTTCGGTGA
96	GAAGCAGATGXAATCXATTCGGTXA
96	GAXGCAGATGGAXXCGATTCGGTGA
96	GAAGCAGXTGXAXTCGATTCGGTXA
96	GAAXCAGATGGAATCGXTTCGGXGA
95	GXAGCXGXTGGAATCGATXCGGTGA
95	GAAGXXGATGGAATCXATTCGGTGA
95	XAAGCAGATGGAATCGATTXGGXGX
95	GXAXCAGATGGAATCGXTTCGGXGA
95	XXAGCAGATGGAAXCGATTCGGTXA
94	GXXGXAGATGGAATCXATTCGGTGA
94	GAXGCAGATXGAATCGATTCXGTGA
94	GXAGXAGXTGGAATCXATTCGGTGA
94	GAXGCAGATGGAATCGXTTCGGXXA
94	GAAGCAGATGGAAXCGATTCGGTGA
93	XAAGCAGATGGAATCGATTCXXTGX
93	GAXGCAGATXGAATCGATTCGXTGA
93	GAAXXXGATGGAATCXATTCGGTGA
93	GAAGCAGATGGAATCGAXTCXGTGX
93	GAAXCXXATGGAATCXATTCGGTGA
92	GAXGCXGATGGAATCGAXTCGGTGA
92	GAXGXAGATXGAATCGATTCGGXGA
92	GXAXCAGATGGAATCGATXCGGTGX
92	GAAGCXGAXGGXXTCGATTCGGTGA
92	GXAGXAGATGGAATCGATXCGGTGA
91	XAAXCAGATGGAAXCGATTCGGTGX
91	GAAXCAGATGXAXTCGATTCGGXGA
91	XAAGCAGAXGGAATCXATTCGGTXA
91	GAAGCAGATGGAAXCGATTCGGXXA
91	GAXGCAGATGGXATCGXTTCGGTGA
90	GAXXCAGATGGAXTCGATTCGXTGA
90	GXAGCAGATGGAATXGATTCGGTXA
90	GXXGCAGATGGAXTCGATTCXGTGA
90	GAAGCXXATGGAATCGATTCGXXGA
90	GXXGXAGATGGAATCGATXCGGTGA
89	GXAGCAGAXGGAATCGATXCGGTGA
89	GAAXCAGATGGAATCGATTCXXXGA
89	XAAGCAGXXGGAATCGATTCXGTGA
89	XXAGXAGATGGAATCGAXTCGGTGA
89	XAAGCAGXTGGAXTCGATTCGXTGA
88	GAAGCAGATGGXATCGATTCXGTXA
88	GAAGCAGXTGGAATCGATXCGGTGX
88	GXXGCAGATGGAATCXATTCXGTGA
88	XAAGCAGATGGAAXCGATTCGGTXX
88	XAAGCAGATXGAATCXATTCGGTGA
87	GAXXXAGATGGAATCGATXCGGTGA
87	XAAGXAGAXGGAATCXATTCGGTGA
87	XXAXCAGATGGAATXGATTCGGTGA
87	XAAGCAXATGGAATCGATXCGGTXA
87	GAXGCAGATGGAATCXXTTCGGTGX
86	GAAXXXGATGGAATCGAXTCGGTGA
86	GAXGXAGATGGAATCXATTCGGXGA
86	GAAGXAGATGGAATCGATXCGGTGX
86	GXAGCAGATGGXATCXATTCGGTGX
86	GAAXXAGXTGGAATCGXTTCGGTGA
85	GAAXXAGATGGAATCGATXCGGTGA
85	XAAXCAGAXGGAATCGATTCGXTGA
85	GAAGXAGXXGGAATCGATTCXGTGA
85	GAXGCAGATGXAATCGATTCGXTXA
85	GAXGCXGAXGGAATCGATTCXGTGA
84	GXAGCAXAXGGAATCXATTCGGTGA
84	GAAGCXGATGGAATCGXTTCGGTXX
84	GAAXCAGATGXAATCXATTCGGTGA
84	XAAGCAXATGGAATCGAXTCGGXGA
84	XAXGCAGXTGGAATCGATTXGGTGA
83	GAAGCXGATGGXXTCGATTCGGTXA
83	XAAGCAXATGGAXTCGATTCGGXGA
83	XXAGCAXATGGAATCGATTXGGTGA
83	GAAGXAGAXGGAATCXATTCGGTGA
83	GXXGCAGXTGGAAXCGATTCGGTGA
82	GAAXCAGXTGGAATCGATTCXGTXA
82	GAXGCAGATGGAATCXATTCGXTGX
82	XAAGXAGATGGAATCGATXCGGTXA
82	XAAGCAGATGXAATCGATXCGGTGX
82	GXAGCAGATGGAATCGATXCGXXGA
81	XAAGCAXATGGAATCGAXTCGGTGA
81	GAXGCAGAXGGAATCXATTCGGTGX
81	GAXGCAGATGGAATCGATTCXXTGX
81	GAXGCAGATGGXATCGATXCGGTGA
81	GXAGCAGATGGAATCXXTTCGGTXA
80	GXAXCXGATGGAAXCGATTCGGTGA
80	GXAGCAGATGGAATCGATXCXGTGA
80	XAXGXAGATGGAAXCGATTCGGTGA
80	GAAGCAGAXGGAATCXATTCGGTXX
80	XAXGCAGATGGAATXGATTCGGTXA
79	GAAGCAGAXGGAAXCGATTCGGTGX
79	GAXGCAGATGGAATCGATXCGXTGA
79	GAAGCAGATGXAATCGATXCGGTGA
79	GAAGCAGATXXAATCGATTCXGTGA
79	GAAGCAGXTGGAATCGAXTCGGTXX
78	GXXGCAGAXGGAATCGATXCGGTGA
78	GAAGCAGATXGAATCGATTCXGXXA
78	GAAGCAGXTGGAATCGATTXGGXGX
78	GAAGXAGXTGGAATCXATTCGGTXA
78	GAXGCAGATGGAATCGATTCXXTGA
77	XAXGCAGATGXAATCGAXTCGGTGA
77	GAAGCAGATGGAATCXATTCGXTGA
77	GAXGCAGATGGAXTCGATTCXGTXA
77	GAAGCAGATGGAATCGATXCXGTGA
77	XAAGCAGAXGGAATCGXTTCGGTXA
76	GAAGCAGAXGGAATCGAXTCGGTGA
76	GAAXCAGXTGGXATCGATTCGXTGA
76	GAAGCAGAXXGAATCXATTCGGTGA
76	GAXGCAGATXXAATCGATTCXGTGA
76	GXAGCAGATGGAATCXATTCXGTXA
75	GAAGCAGATGGAXTCGXTTCGGXGA
75	GXAXCAGATGGAATXGATTCGGTGA
75	GAXGCAGATGXAATCGATXCGGTGX
75	GAAGCAXATXXAATCGATTCGGXGA
75	GAXXCAGATGGXATCGXTTCGGTGA
74	XAAGXAGATGGAATCGATTXGGXGA
74	XXAGCAGATGGAATCGXXTCGGTGA
74	XAAGCAGATGGAATCGATXCGXTXA
74	GAAGCXGATGGAXXCGATTCGGTGA
74	GXAGCAGATGGAXTCGXTTCGGTGX
73	GAAGCAGXTGGAXTCXATTCGGTGA
73	GAXGCAGATGGXXXCGATTCGGTGA
73	XAAGCAGATGGAXTCXATTCGGXGA
73	GAXGCAGATGXAATCGAXTCGGTGA
73	GAAGXAGATGGAATCGATTXGGXGA
72	GAXGCAGATGGXATCXATTCGGXGA
72	XAAGCAGATGGXATCGATTXGGXGA
72	GAXXCAGATGGAATXGATTCGGXGA
72	GXAGXAGATGGAATCGAXTCGGTGX
72	GAXXCAGAXGGAATCXATTCGGTGA
71	GAAGCAGATGXAXTCGATTCXGTGX
71	GXAXCAGXTGGAATCGATTXGGTGA
71	XXAGCAGATGGAATXGATTCGGTXA
71	GXAGCAGATGGAXTCGATXCGGTGA
71	GXAGCAXATGXAATCGXTTCGGTGA
70	GAAXCAGAXGGAATCXATTCGGTXA
70	GAAGCAXATGGXATCGXTTCGGTGA
70	XXAGCAGAXGGAATCGAXTCGGTGA
70	XAAGCAXATGXAATCGATTCXGTGA
70	GAXGCAGATGXAXTCXATTCGGTGA
69	GAAXCAGAXGGAATCGXTTCGGTXA
69	GAAGCAGAXGXAATCXATTCGGTGX
69	GAAGCAGATXGAATCGAXTCGGTGX
69	GAXGXAGATGGAAXCGATTCGGTXA
69	GAXXCAGATGGAATCGATTCXXTGA
68	GAAGCAGAXGGAXTCGATTCGXTGA
68	XAAGCAGATGGAXTCGATXCGGTGA
68	GAAXCAGATGGAATCXATTCGXTGA
68	GAAGCAGATGGXXTCGATTCGXTGX
68	GAAGCAGATGGAATCGATTXGGTXX
67	XAAGCAGATGGXATXGATTCGGTXA
67	GXAGCAXATGGAATCGATTXGGTXA
67	GAAGCXGAXGGAAXCGATTCGGTGA
67	XAAGCXXATGGAATCGATTXGGTGA
67	GAXGCAGATGGAXTXGATTCGGTGA
66	XAAGCAGAXGXAATCXATTCGGTGA
66	GAXGXAXATGGAAXCGATTCGGTGA
66	GXAGCAGXTGGAATCGATXCGGTXA
66	GAAGCAGATXXXAXCGATTCGGTGA
66	GXAGCAGXTGGAAXCGATTCGGXGA
65	GAXGCAGATGXXATCXATTCGGTGA
65	GAAXCAGAXGGAATCGATTCGXTXA
65	GAAGCXXATGGAATCGATTXGGTGX
65	GAAGCXGXTGGAATXGATTCGGTGA
65	XAAGCXGXTGGAATXGATTCGGTGA
64	GAAXCXGATGGAATCGATXCGGTGX
64	GAAGCAGXTGGAATCGAXTCGXXGA
64	XAAGCAGAXGGAATCGAXTCGGTXA
64	XAAGCAXATXGAATCGATTCXGTGA
64	XAAGXAXATGGAATCXATTCGGTGA
63	XAAGCAXATGGXAXCGATTCGGTGA
63	GAAGXXXATGGAAXCGATTCGGTGA
63	GAAXCXXATGGAATCGATTXGGTGA
63	GAXGCAGAXGGXATCXATTCGGTGA
63	GAAGCAXATGGXATCGATTCXGTXA
62	GAAGCAGXTGGAATCGATXCGGXXA
62	GAXGCAGATXXAATCXATTCGGTGA
62	GAAGCAGATXGAATCXATTCGGXXA
62	GAAGCAXATGGAXTCGATTCXGTGA
62	GAAGCAGXTXGAAXCGATTCGGTGA
61	GAAXCAGXTGGAATCGATXCGGTGX
61	GAAGCAXATGGAATCGATXCXGXGA
61	XXAGCAGATGGAXTCGXTTCGGTGA
61	GAXGCAGATGGAAXCGATTCGXTGA
61	GAAGCAGXTGGAATCXATTCXGTXA
60	GAAGCAXATGGAXTCGATTCXGTXA
60	GXAGXAGATGXAATCGATXCGGTGA
60	XAAGCXGATGGAAXCGATTCGGTGX
60	GAXGXAGXTGGAATXGATTCGGTGA
60	GAAGCAGXTGGAATCGATTXGXXGA
59	GAAXCAGXTGGAATCGAXTCGGTXA
59	GAXGCAGATGGXXTXGATTCGGTGA
59	GAAGCAGXTGGAXXCGATTCGGTXA
59	XAXGCAGATGGAXTCGATXCGGTGA
59	GXAGCAGAXGGAAXCGATTCGGTGX
58	GXAGCAGATXGAAXCGATTCGGTXA
58	GAAGCAGATGGAATCXATXCXGXGA
58	GAAGCAGAXGGAXTCGATTCGXTGX
58	GAAGCXGATGGXATCGXTTCGGTXA
58	GXAGCAGATGXAATCGATTXGGXGA
57	XAAGCAGATGGAATCGAXTCGXTXA
57	GAAGCAGATGXAATCGATTCXXXGA
57	GAAGCAGXTXGXATCGATTCXGTGA
57	GAAXCAGATGGAATCGATTCXXTGA
57	GAAGXAGAXGGAATCGAXTCGGTGA
56	GAAGCAGATGGAATCXXTTCXGXGA
56	GXAGCAGXTGGAATCXATTCGXTGA
56	GAXGXAGATGGAXXCGATTCGGTGA
56	XAAGCAGATGGXATCGATTXGGTGX
56	GXAXCAGATXGAATCGATXCGGTGA
55	XAAGCAGXTGGAATXGATTCGGTXA
55	GAAGCAGXTGXAATCGATXCGGTGX
55	GAAGCAGATGXAATCGATXCGGTGX
55	XAAGCAGATGXAXTCXATTCGGTGA
55	GAAGCAXATGGAXTCGATTCGXTXA
54	GAAGCXGXTGGAATCGXTTCGGXGA
54	XAAGXAGATGGAATCXATTCXGTGA
54	GXAXCAGATGGAXTXGATTCGGTGA
54	GAXXCAXATGGAATXGATTCGGTGA
54	GAAGXAGAXGGXATCGATTCXGTGA
53	GAXGCAGAXGGXATCGXTTCGGTGA
53	GAAGCAXATGGAATXGATTCGGXGX
53	GAAXCAXATGXAATCXATTCGGTGA
53	GAAGCAGATXXAATCXATTCGGTXA
53	GAAGCAGXTGXAAXCGATTCGGTGX
52	GAAGXAGATGGAATCGATXCGXXGA
52	GAAGXAGAXGGAATCGAXTCGGTXA
52	GAAGCAGATGXAATCXXTTCGGTGA
52	GXAGCAGATGGAATCGAXTXGGTGX
52	GXAGCAXATGGAXTCGXTTCGGTGA
51	GXAGCXGATGGAAXCGATTCGXTGA
51	GXAGCAGATGGAXTCGATTXGGTGX
51	GAAGCAGATGGAAXCGXTTCGGTGX
51	GAAXXAGATGGAXTCGATTCXGTGA
51	GAAGXAGATGGAATCGATXCGGTXX
50	GAXGCAGXTGGAATCGAXTCGXTGA
50	GAAXCAGATGGAXXCGATTCGGXGA
50	GAAGXAGATGGAATCGAXTCGXXGA
50	GAAGCAGATXGXAXCGATTCGGXGA
50	GXAGCAGATGXXATCGXTTCGGTGA
49	GAXGCAGATGGAATCGAXTCGXTGX
49	XAAGCAGAXGGAATCGATTXGGTXA
49	GAAXCAGATGXAATXGATTCGGTXA
49	GAAGCAGATGGAATCGAXXCGGTXX
49	XAAGCAGATGGAATXGATTCGXTGX
48	GAAXCAGXTGGAXTCGXTTCGGTGA
48	GAAGCAXAXGGXATCGXTTCGGTGA
48	GXAGCAGXTGGAATCXXTTCGGTGA
48	GAAGXAGATGGAATCGXTTCGXTGX
48	XAXGCAGATGGAAXCGXTTCGGTGA
47	GAAGCAGXTGXAATCGAXTCGGTGA
47	GAAXCAGATGGXATCGATTXGGTXA
47	GAAGCAGATGXXATCGATTCGXTGX
47	GAAGCAGAXGGAATCGXTTCXGXGA
47	GAAGCAGAXXGXATCGATTCXGTGA
46	GAAGCAXATGGAATCGXXTCGGTXA
46	GAAGCAGAXGXAATCGATXCGGXGA
46	GAAGCXXATGXAATCGAXTCGGTGA
46	GAXGCAGATGGAATCXXXTCGGTGA
46	GAXGCAGATGGAATCGXXTCGGTGX
45	GAAGCAGXTGXAATCGAXTCGGXGA
45	GXAGCAGATGXAATCGATTCXXTGA
45	GAAGCAGATXGAATCGXTTCGXXGA
45	GAAGCAGATGXAATCGXTXCGGTGA
45	GAAGCAGATGGAXTXXATTCGGTGX
44	GAAGXAXATXGAATCGXTTCGGTGA
44	GAAXCAGATGGAATCGAXTXGGTGA
44	GAAGCAXAXXGAATCGATXCGGTGA
44	GAAXXAGATGGAATCGATXCXGTGA
44	XAAGCAGATGGXATCGXTXCGGTGA
43	GAXGCAXATGGAXTCGATXCGGTGA
43	GAAGXAGATGGAXTCGATXCGGTGA
43	GAXGCAGXTGXAATCGATTXGGTGA
43	GAAGCAGATXXAATCGAXTCGGTXA
43	GAAGCAGXTGGAATCXATXCGGTXA
42	GXAXCAGATGGAATCGXTTXGGTGA
42	GAAGCAXATGGXATCGATXCGGTXA
42	GAAGCAGATGXXATCGXTTCGGXGA
42	GAAGCXXATGGXATCGATTXGGTGA
42	GAAGXAGATXGAATCGAXTCGGTGA
41	GAXGCAGATGGAATXXATTCGGTXA
41	GXAGCAGATGGAATCXXTXCGGTGA
41	GXXGCAGATGGAAXCGATXCGGTGA
41	XAAGCXGAXGGAAXCGATTCGGTGA
41	GAAGCAGATGGXXTCGATTXGGTGA
40	GAAGCAGATGGXATCXXTTCGGTXA
40	GAAGCAGXTGGAXTXGATTCGGXGA
40	GAAXXAGATGGAATCGXXTCGGTGA
40	GAXGXAGATXGAATXGATTCGGTGA
40	GXAGCAGATGGAAXCGXTTCGGTXA
39	GAAGXAGAXGGAATXGATTCGGTGX
39	GAAGCAGAXXGAATCGXTTCGGXGA
39	GAAXCAGXTGXAATCGAXTCGGTGA
39	GAAGCAGATGXAAXCXATTCGGTGX
39	GAAGCAGXTGGAATXGXTTCGGTGA
38	GAAGCXGATXGXATCGATTCXGTGA
38	GXAGCAGXTGGAATCGATTXGXTGA
38	GAAGCAGATGGXXXCGATTCGXTGA
38	GAAGCAGATGGAXTCGXTTCGXTXA
38	GAXGXAGATGGAATCGATXCGXTGA
37	GXAGCAGATXXAATCGATTXGGTGA
37	XAAGCAXATGGAAXXGATTCGGTGA
37	GAAGCAGATGXAATCGAXTCGXTGA
37	GAXGCXGATGGAXTCGATXCGGTGA
37	GAAGXAXATGGAATCGAXTCXGTGA
36	GAAGCAGXTGGAXXXGATTCGGTGA
36	GAAGCAGATGXAXXXGATTCGGTGA
36	GAAGCXGATXGAATCGATTXGGTGX
36	GAXGXAGATGGAATCXXTTCGGTGA
36	GAAGCAGXTGGAATXXATTCGGTGA
35	GAAGCAGAXGXXATCGAXTCGGTGA
35	GAAGCAXAXGGAATCGAXTCXGTGA
35	GAAGCAGAXGGXATCGAXTCGGTGX
35	GAAGCAGATGXAATCXATTCXGTGA
35	GAAXCAXATGGXATCGATXCGGTGA
34	GAAXCAGATXGXATCGAXTCGGTGA
34	GAAGXAGAXXGAATXGATTCGGTGA
34	GAAGCAGAXGGAATCGAXTCGXTGX
34	GAAGCAXATGGAATCGAXTCXGTXA
34	GAAGCAGATGXAATCGAXTCXGTXA
33	XAAGCAGATGXAATCGXXTCGGTGA
33	GAAGCAGAXXGAXTCGAXTCGGTGA
33	GAAGCAGAXGGAAXCGATTCXGTGA
33	GAAGCAXATGXAXTCGATXCGGTGA
33	GAAGXAGXTXGAATCGATXCGGTGA
32	GAXGCXGATGGAATXGXTTCGGTGA
32	GAAGCAGATXXAXTCGAXTCGGTGA
32	GAAGCAGATGXAATCGATXCGXTXA
32	GAAXCAGATGGAATXXATTCGGTXA
32	GXAGCAXATGGAATXGATTCGXTGA
31	XAAXCAGATGGAAXCGATTXGGTGA
31	GAAGCXXATGGAATCGATXCGXTGA
31	GAAGCAXATGGAATCGAXTXGGTGX
31	GAAGCAGXTGGAXTCGATTXGGXGA
31	GXAGCAGATGGAXTCXATTXGGTGA
30	GAAXCAGATXGAXTXGATTCGGTGA
30	GAAGCAGATGGXXTXXATTCGGTGA
30	GAAGCAXATGXAATCGAXTCGGTGA
30	GAAGCAGATXGAATCGXTTCXGTXA
30	GAAXCAGATGGAATCGATXXGGXGA
29	GAAGCAXAXGGAATCGXXTCGGTGA
29	XAAGXAGATGGAATCGATTXXGTGA
29	GAAGXAGXTGGAATXXATTCGGTGA
29	GAAGXAGATGGAATCGAXXCGGTGX
29	GAAGCAGATGGAATXGAXTCGGXXA
28	GAXGCAGATXGAAXXGATTCGGTGA
28	GAAGXXGATGGAATCGAXTXGGTGA
28	GAAGXAGATGGAATXGXTTCGGXGA
28	GAAGCAGATXGAATCGAXXCGGTXA
28	GAAXCAGATGGAXTCGATTCXXTGA
27	XAAGCAGATXGAATCGATTXXGTGA
27	XAAGCAGAXGGAATXGATTCGXTGA
27	GAAGCAGATGGAATXGAXTCGGXGA
27	GAAGCAXATGGAXTXGATTCGGTXA
27	GAAGCAGXTXGAAXCGATTCXGTGA
26	GAAGCAGXTGGXATCGATXCXGTGA
26	GAAXCAGATGGAXTCGXTXCGGTGA
26	GAAGCAGATGGAATXXXTTCGGTXA
26	GAXGCAGATXGAATCXXTTCGGTGA
26	GXAGCAGAXGGAATCGATTXXGTGA
25	GAAGCAGXTGGAAXCGAXTCGGTGX
25	GAAXCAGATGGAATXGXTTCGGTXA
25	GAAGCAGAXGXAAXCGATTCXGTGA
25	GAAGCAXAXGGAATCGXTTCGXTGA
25	GAXGCAGATGGAATXXATTCXGTGA
24	GAAXCAGATXGAAXCGATTCGXTGA
24	GAAGCAXATGGAATCXATXCXGTGA
24	GAAGCXGATGGXATXXATTCGGTGA
24	XAAGCAGATGGAATCXAXTCGXTGA
24	GAAGCAGATXGAATCGATTXXGTGX
23	XAAGCAGATGGXATCGXTTXGGTGA
23	GAAGXAGATGGXATXXATTCGGTGA
23	GAAGCAGATGGXXTCXXTTCGGTGA
23	GAAGCAGXTGGAXXCXATTCGGTGA
23	GAAGCAGATGGAXXCGXTTCGGXGA
22	GAAGCXGAXGGAAXCGXTTCGGTGA
22	GAAGCAGXTGXAATCGATTXXGTGA
22	GAAGCAXATGGXATCGATTXXGTGA
22	GAAGCAGXTXGAATCGATXCGXTGA
22	GAAGCAGAXGGAAXCGATTXGGTXA
21	XAAGCAGATXGAATCGAXXCGGTGA
21	GAAGCAGATGGAATXXXTTCGXTGA
21	XAAGXAGATGGAAXCGATXCGGTGA
21	GAAGCAGATGGAATXGAXTCXGTGA
21	GAAGCXGATXGAATCGXTTCGXTGA
20	GAAGCXGAXGGAATXGATTCGXTGA
20	XAAGCAGATGGXATXGATTXGGTGA
20	GAAGCAGAXXGAAXCGATXCGGTGA
20	GAAGCAGXTGGAATCXAXTCGXTGA
20	GAAGCAGATGGAXTCGAXTXGGXGA
19	GAAGCAGATGGAATCXXTTXGGTXA
19	GAAGCAGXTGGAAXCGATTXGGTXA
19	GAAGCAXATGXAATCXATTXGGTGA
19	GAAGCAGAXGGAAXXXATTCGGTGA
19	GAAGCAGATGGAXTXXAXTCGGTGA
18	GAAGCAGATGXAAXCGAXTCGGTXA
18	GAAXCAGATGXAATCGAXXCGGTGA
18	GAAGXAGATGGAXXCGATXCGGTGA
18	GAAGCAGATGGAXTXGXTTCGGXGA
18	GAXGCAGATGGAAXCGATTXGXTGA
17	GAAGCAXATGGAAXCXXTTCGGTGA
17	GAAGCAGATXGXATCGAXTCGXTGA
17	GAAGXAGATXGAATCGAXTCGXTGA
17	GAAGCAXATGGAATXGAXTCGGXGA
17	GAAXXAGATGGAATXGATTXGGTGA
16	GAAGCAGATGGAXTCXAXTCGXTGA
16	GAAGCAXATGGAATXGATTCXXTGA
16	GAAGXAGATGGAAXCGATXCGXTGA
16	GAAXCAGATGGXATXGATXCGGTGA
16	GAAGCAGATGGAAXCGXXTCGGTXA
15	GAAGCAGATGGAXTCXXXTCGGTGA
15	GAAGXAGATXGAATXGATTCXGTGA
15	GAAGCAGATXGAAXXXATTCGGTGA
15	GAAGCAGATGXAATCXAXTXGGTGA
15	GAAGXAGATGGAATCGAXXCGXTGA
14	GAAGCAGAXGGAXTXGXTTCGGTGA
14	GAAGCAGAXGGAATXGATTXGGXGA
14	GAAXCAGAXGGAATXGATXCGGTGA
14	GAAGCAXATGGAATXXATXCGGTGA
14	GAAGCAGATGGAAXXGATTXGGTGA
13	GAAGCAGATGGAATXXAXXCGGTGA
13	GAAGCAGAXGGAAXXGATXCGGTGA
13	GAAXCAGATGGAATXGATTXXGTGA
13	GAAGCXGATGGAATXGXTTCXGTGA
13	GAAGCAXXTGGAAXCGATTXGGTGA
12	GAAGCAGATGGAATXGXTTXGGXGA
12	GAAXCAGATGGAAXCGATXCGXTGA
12	GAAGXAGATGGAATCGXTTXGXTGA
12	GAAGXAGATGXAAXCGATXCGGTGA
12	XAAGCAGATGGAATXXATTXGGTGA
11	GAAGCAGAXGGAAXCXATTCXGTGA
11	GAAGCAGATGXAATXGATTXGGXGA
11	XAAGCAGATGGAATXGAXXCGGTGA
11	GAAGCAXATGXAATCGATXXGGTGA
11	GAAGXAGATGGAATXGATTXXGTGA
10	GAAXCAGATGGAATXGXTTXGGTGA
10	GAAGCAGATGGAATXGAXTXGGTXA
10	GAAGCAGATGGAATXGATXXGGXGA
10	GAAGCAGATXGAATXGXTTCGXTGA
10	GAAGXAGATXGAATXGAXTCGGTGA
9	GAAGCAGAXXGAATXGAXTCGGTGA
9	GAAGCAGAXGGAATCGXTXXGGTGA
9	GAAGCAGATGXAAXCGATXXGGTGA
9	GAAGCAGATGGAATCGXXTXXGTGA
9	GAXGCAGATGGAATXGATXXGGTGA
8	GAAGCAGATXGAAXCGXTXCGGTGA
8	GAAGCAGATGGAAXCGAXTXGGTGX
8	GAXGCAGATGGAATXGXTTXGGTGA
8	GAAGCAGATGXAAXCGATTXXGTGA
8	GAAGCAGATXGAAXCXATXCGGTGA
7	GAAGCAGATXGAAXCGATXXGGTGA
7	GAAGCAGATGGAATXGXTXXGGTGA
7	GAAGCAGATXGAATCXAXTCXGTGA
7	GAAGXAGATGGAAXCGAXTXGGTGA
7	GAAGCAGAXGGAAXCGXXTCGGTGA
6	GAAGCAGATGGAAXCGAXTXXGTGA
6	GAAGCAGATGGAAXXGATTXGXTGA
6	GAAGCAGAXGGAATXXAXTCGGTGA
6	GAAGCAGAXGGAAXXGAXTCGGTGA
6	GAAGCAGAXGGAATXXATXCGGTGA
5	GAAGCAGXTGXAATCGAXTXGGTGA
5	GAAGCXGATGGAATXXATTXGGTGA
5	GAAGCAGATGGXATXGXTTXGGTGA
5	GAAGCAGATGGAATXGXTTXGXTGA
5	GAAGCAXATGGAAXCGATTXGXTGA
4	GAAGCAGXTGGAAXCGATXXGGTGA
4	GAAGCAGATGGAXXCGATTXGXTGA
4	GAAGCAGATXGXATXGATXCGGTGA
4	GAAGCAGATGGAXTXGATTXGXTGA
4	GAAGCAGATGXAATXGATXXGGTGA
3	GAAGCAGATGGXATXGATXXGGTGA
3	GAAGCAXATGGAATXGAXTXGGTGA
3	GAAGCXGATGGAAXCGATXXGGTGA
3	GAAGXAGATGGAAXCGATXXGGTGA
3	GAAGCAGATGGXAXCGAXTXGGTGA
2	GAAGCAGATXGAATXXATTXGGTGA
2	GAAGCAGATXGAATXGATTXGXTGA
2	GAAGCAGATGGAATXGAXTXXGTGA
2	GAAGCAGATXGAATXGXTTXGGTGA
2	GAAGCAGATGGAAXXGAXTXGGTGA
1	GAAGCAGATGXAATXGXTTXGGTGA
1	GAAGCAGATGXAATXGXTTXGGTGA
1	GAAGCAGATGXAATXGXTTXGGTGA
1	GAAGCAGATGXAATXGXTTXGGTGA
1	GAAGCAGATGXAATXGXTTXGGTGA
0	GAAGCXGATGGAATXGAXTXGGTGA
0	GAAGCAGATXGAATCGAXXXGGTGA
0	GAAGCXGATGGAATXGAXTXGGTGA
0	GAAGCAGATXGAATCGAXXXGGTGA
0	GAAGCXGATGGAATXGAXTXGGTGA

## Sheet: RGB_Stacked_GreenBins
Bin	Sequence (5-3)
255	TTACCATAGAATCATXTGCCATXCATCXXC		Match	TTACCATAGAATCATGTGCCATACATCATC
255	TTACCATAGAATCATXTGCCXXACAXCATC
255	TTACCATAGAATCATXTXCCATACATCATX
255	TTACCATAGAATCATXTGCCXXACAXCATC
255	TTACCATAGAATCATXTXCCATACATCATX
254	TXACCATAGAATCATXTGCCATACATCAXX
254	TTACCATAGAATCATXTGCCATACXXCATX
254	TTACCATAGAATCATXTGCCATXCATCAXX
254	TTACCATAGAATCATXTGCCATACXXCATX
254	TTACCATAGAATCATXTGCCATXCATCAXX
253	TTACCATAGAATCATXTGCCAXACAXCAXC
253	TTACCATAGAATCATXTGCCAXACAXCAXC
253	TTACCATAGAATCATXTGCCAXACAXCAXC
253	TTACCATAGAATCATXTGCCAXACAXCAXC
253	TTACCATAGAATCATXTGCCAXACAXCAXC
252	TTACCATAGAATCATXTGCCATXXATCATX
252	TTACCATAGAATCATXTGCCATAXAXCATC
252	TTACCATAGAATCATXTGCCATXCATCAXC
252	TTACCATAGAATCATXTGCCAXACATCAXX
252	TTACCATAGAATCATXTGCCATACXTCATX
251	TTACCATAGAATCATXTGCCATACXTCAXX
251	TTACCATAGAATCATXTGCCXTACXTCATC
251	TTACCATAGAATCATXTGCCAXACATCATX
251	TTACCATAGAATCATXTGCCATXCXTCATX
251	TTACCATAGAATCATXTGCCXTACAXCATC
250	XTACCATAGAATCATXTGCCAXACATCAXC
250	TXACCATAGAATCATXTGCCXTACAXCATC
250	TTACCATAGAATCATXTGCCXXACATCATC
250	TTACCATAGAATCATXTGCCATXCXXCATC
250	TTACCATAGAATCATXTGXXXTACATCATC
249	TTACCATAGAATCATXTGCCATACXTCAXC
249	TTACCATAGAATCATXTXXCATXCATCATC
249	XTACCATAGAATCATXTGCCATACXXCATC
249	TXACCATAGAATCATXTGCCATACXTCATX
249	TTACCATAGAATCATXTGCXATXCATCAXC
248	XTACCATAGAATCATXTGCCATXCAXCATC
248	TTACCATAGAATCATXTGXCATXCATCAXC
248	TXACCATAGAATCATXTGCCATACAXCAXC
248	TTACCATAGAATCATXTGCCAXACAXCATX
248	TTACCATAGAATCATXTGCCXTACATCXXC
247	TTACCATAGAATCATXTGCCAXACXXCATC
247	TTACCATAGAATCATXTGCCXTXCATCATC
247	TTACCATAGAATCATXTGCCATXCATXAXC
247	TTACCATAGAATCATXTGCCAXACATCATC
247	XXACCATAGAATCATXTGCCATACATCATX
246	TTACCATAGAATCATXTGCCXTACAXCAXC
246	TTACCATAGAATCATXTGCCATXCATXATC
246	TTACCATAGAATCATXTGCCAXAXXTCATC
246	TTACCATAGAATCATXTGXCXTACAXCATC
246	TTACCATAGAATCATXTGCCAXACATCXXC
245	TTACCATAGAATCATXTXCXXTACATCATC
245	XTACCATAGAATCATXTGCCAXACATCATC
245	TTACCATAGAATCATXTGCCATACAXXAXC
245	TTACCATAGAATCATXTGCCATACXXCATC
245	TTACCATAGAATCATXTGCCATACAXXAXC
244	TTACCATAGAATCATXTGCCAXAXATCAXC
244	TTACCATAGAATCATXTGCXXTXCATCATC
244	TTACCATAGAATCATXTGCCAXXCAXCATC
244	TTACCATAGAATCATXTGCCAXXCATCATC
244	TTACCATAGAATCATXTGCCXTAXATCATX
243	TTACCATAGAATCATXTGCCXTXXATCATC
243	TTACCATAGAATCATXTGCCATXCXTCATC
243	TTACCATAGAATCATXTGCCATXXXTCATC
243	TTACCATAGAATCATXTGCCATXXATCAXC
243	TXACCATAGAATCATXTGCCAXXCATCATC
242	TTACCATAGAATCATXTXCCATAXATCATX
242	TTACCATAGAATCATXTGCXAXXCATCATC
242	TTACCATAGAATCATXTGCCATAXATXATX
242	TTACCATAGAATCATXTGCCATACATCXXX
242	TXACCATAGAATCATXTGCCATACAXXATC
241	TTACCATAGAATCATXTXXXATACATCATC
241	TTACCATAGAATCATXTXCCATACXXCATC
241	XTACCATAGAATCATXTGCCXXACATCATC
241	TXACCATAGAATCATXTGCCATACAXCXTC
241	TXACCATAGAATCATXTGCCATACAXCATX
240	XXACCATAGAATCATXTGCCAXACATCATC
240	TXACCATAGAATCATXTGCCATXCAXCATC
240	TTACCATAGAATCATXTGCCAXXCATCATX
240	TTACCATAGAATCATXTGCCAXACXTCAXC
240	TTACCATAGAATCATXTGXCATACATCATX
239	XXACCATAGAATCATXTGCCATACATCATC
239	TTACCATAGAATCATXTGCCATACXTCATC
239	TTACCATAGAATCATXTXCCATACATCAXX
239	TTACCATAGAATCATXTXCCATXCAXCATC
239	TTACCATAGAATCATXTGCCAXXCATXATC
238	TTACCATAGAATCATXTXXCATACATCATX
238	TTACCATAGAATCATXTXCXATACAXCATC
238	TTACCATAGAATCATXTGCCXTXCXTCATC
238	TTACCATAGAATCATXTGCCAXACATXAXC
238	XTACCATAGAATCATXTGCCAXACXTCATC
237	TXACCATAGAATCATXTGCCATACATXATX
237	TTACCATAGAATCATXTGCCATACATXXTX
237	TTACCATAGAATCATXTGCCATACATXATC
237	TTACCATAGAATCATXTGCCATAXXTCATC
237	TTACCATAGAATCATXTGCCATACXXCAXC
236	TTACCATAGAATCATXTGCCXXACATCAXC
236	TTACCATAGAATCATXTGXCAXXCATCATC
236	TTACCATAGAATCATXTGCXATAXATCATX
236	TTACCATAGAATCATXTXCCAXACATCAXC
236	TTACCATAGAATCATXTGCCXTACATCXTC
235	TTACCATAGAATCATXTGCXXTACXTCATC
235	XXACCATAGAATCATXTGCCATACATCAXC
235	XTACCATAGAATCATXTGCCATXCXTCATC
235	TTACCATAGAATCATXTGCCATACATCXTC
235	TTACCATAGAATCATXTGCCAXAXATCXTC
234	TTACCATAGAATCATXTXCCATACATCXXC
234	TTACCATAGAATCATXTGCXATACAXCATC
234	TTACCATAGAATCATXTGXCAXACATCATX
234	TTACCATAGAATCATXTGCCAXACXTCATC
234	TTACCATAGAATCATXTGCCXXACATCATX
233	TTACCATAGAATCATXTGXCATACAXCAXC
233	TTACCATAGAATCATXTGCCATXCXTCAXC
233	TTACCATAGAATCATXTGCCXTACXTXATC
233	TXACCATAGAATCATXTGCXAXACATCATC
233	TTACCATAGAATCATXTGCXXXACATCATC
232	TTACCATAGAATCATXTGCCATACATXATX
232	TXACCATAGAATCATXTXCCATACATCATC
232	TXACCATAGAATCATXTXCCATACATCATX
232	TTACCATAGAATCATXTGCXATXCATCXTC
232	TXACCATAGAATCATXTGCCATXCATXATC
231	TTACCATAGAATCATXTGCCATXCXTXATC
231	TTACCATAGAATCATXTGCXATACXTCATX
231	TTACCATAGAATCATXTXCCATXXATCATC
231	TTACCATAGAATCATXTGCXATACATCAXX
231	TTACCATAGAATCATXTGCCATAXAXCXTC
230	TTACCATAGAATCATXTGCXXTACATCXTC
230	TTACCATAGAATCATXTGCCXTACATXATX
230	TTACCATAGAATCATXTXXCATACATCATC
230	TTACCATAGAATCATXTGCCAXACATXXTC
230	TTACCATAGAATCATXTGCCAXACXTCATX
229	TTACCATAGAATCATXTGCXATACATCXTX
229	TTACCATAGAATCATXTGCXATXCAXCATC
229	TTACCATAGAATCATXTGCCATXXATCXTC
229	TTACCATAGAATCATXTGCCATAXAXXATC
229	TTACCATAGAATCATXTGCXAXACAXCATC
228	XTACCATAGAATCATXTGCCXTXCATCATC
228	TTACCATAGAATCATXTGCCATXXATXATC
228	XTACCATAGAATCATXTXCCATACATCAXC
228	TTACCATAGAATCATXTGCCXTACATXXTC
228	TXACCATAGAATCATXTGCCATACATXATC
227	TXACCATAGAATCATXTXCCATACATCXTC
227	TTACCATAGAATCATXTXXCATACAXCATC
227	TXACCATAGAATCATXTGCCATXCXTCATC
227	TTACCATAGAATCATXTGXCAXACATCATC
227	XTACCATAGAATCATXTGCXXTACATCATC
226	TXACCATAGAATCATXTGCCATAXATXATC
226	TTACCATAGAATCATXTGCCXTXCATXATC
226	TTACCATAGAATCATXTGCXATACXXCATC
226	TTACCATAGAATCATXTXCCXTACATCAXC
226	TXACCATAGAATCATXTGCCATACAXCATC
225	XTACCATAGAATCATXTGCCATACXTCXTC
225	TTACCATAGAATCATXTGCCATXCAXXATC
225	TTACCATAGAATCATXTGXCATACXTCXTC
225	XTACCATAGAATCATXTGCCATACAXCATX
225	TXACCATAGAATCATXTGXCATXCATCATC
224	TXACCATAGAATCATXTGCCATACATCXXC
224	TTACCATAGAATCATXTGCCXTAXATCXTC
224	TTACCATAGAATCATXTXCCAXACATCXTC
224	TTACCATAGAATCATXTXCCATXCATCATX
224	TTACCATAGAATCATXTXCCATACATXATX
223	XTACCATAGAATCATXTGCCATACATCXXC
223	TTACCATAGAATCATXTGCCAXACATXATX
223	XTACCATAGAATCATXTGCCXTACXTCATC
223	TTACCATAGAATCATXTGCCATACXTCXXC
223	TXACCATAGAATCATXTGXCATACATCATX
222	TTACCATAGAATCATXTXCXATACATXATC
222	XTACCATAGAATCATXTGCCATACATXATX
222	TTACCATAGAATCATXTXCCATAXXTCATC
222	TTACCATAGAATCATXTGXCXXACATCATC
222	TTACCATAGAATCATXTGCXATACAXCXTC
221	TTACCATAGAATCATXTGCCATXCATXXTC
221	TXACCATAGAATCATXTGCCATACATCXTX
221	TXACCATAGAATCATXTGCCATACXTXATC
221	XTACCATAGAATCATXTGXCATXCATCATC
221	XTACCATAGAATCATXTXCCATACAXCATC
220	XXACCATAGAATCATXTGCCATACATCXTC
220	TTACCATAGAATCATXTGCXXTACATCAXC
220	XTACCATAGAATCATXTGCCXTACATXATC
220	TXACCATAGAATCATXTGCCATACXTCXTC
220	TTACCATAGAATCATGTXXCXTACAXCATC
219	TTACCATAGAATCATXTGXCATACXXCATC
219	TTACCATAGAATCATXTGXCATACATCAXX
219	TTACCATAGAATCATXTGCXAXACATXATC
219	TTACCATAGAATCATXTGCXATACATCXTC
219	XTACCATAGAATCATXTGCCXTACATCXTC
218	TTACCATAGAATCATXTGCXATACATCATC
218	TTACCATAGAATCAXXTGCCATACATCAXX
218	TTACCATAGAATCATXTGXCATAXATCATX
218	XTACCATAGAATCATXTGCXATACAXCATC
218	XTACCATAGAATCATXTXCCATXCATCATC
217	TTACCATAGAATCATXTXXCATACATCXTC
217	TTACCATAGAATCATXTXCCATAXATCAXC
217	TTACCATAGAATCATGTXXCATACATCAXX
217	XTACCATAGAATCATXTGCCATAXXTCATC
217	XTACCATAGAATCATXTXCCATAXATCATC
216	TTACCATAGAATCATGTXCCATACATCAXC
216	TTXCCATAGAATCATXTGCCATAXATCATX
216	TXACCATAGAATCATXTXCXATACATCATC
216	XTACCATAGAATCATXTGCCATACATCXTC
216	XTACCATAGAATCATXTXXCATACATCATC
215	TTACCATAGAATCATGTXCCATACXTCATX
215	TTACCATAGAATCATXTGCXATACATCAXC
215	TTACCATAGAATCATXTGXCATXCATXATC
215	TTACCATAGAATCATXTGCXAXACATCAXC
215	TTACCATAGAATCATXTGCXXTACATCATX
214	TTACCATAGAATCATXTGXCXTACATCAXC
214	TTACCATAGAATCATGTGCCATACATCATX
214	TTACCATAGAATCATXTGXCATXCXTCATC
214	TTACCATAGAATCATXTXCCATACATXXTC
214	TTACCATAGAATCATXTGXCATXCXTCATC
213	XTACCATAGAATCATXTGXCAXACATCATC
213	XTACCATAGAATCATXTGCCXTAXATCATC
213	TXACCATAGAATCATXTXCCAXACATCATC
213	TTACCATAGAATCATGTXCCAXACXXCATC
213	TXACCATAGAATCATXTGCCATAXAXCATC
212	TTACCATAGAATCATXTGXCATACATXATC
212	XTACCATAGAATCATXTGXCATACATCATC
212	TTACCATAGAATCATGTXCCATXCAXCXTC
212	TXACCATAGAATCATXTXXCATACATCATC
212	TTACCATAGAATCATXTGXXATACATCXTC
211	XTACCATAGAATCATXTGCCAXACATXATC
211	TTACCATAGAATCATGTXCCATAXATCATX
211	XTACCATAGAATCATXTGCXAXACATCATC
211	TXACCATAGAATCATXTGCXATACXTCATC
211	TTACCATAGAATCATXTXCXAXACATCATC
210	TTACCATAGAATCATGTXCCAXACAXCXTC
210	TTACCATAGAATCATXTGCXATXXATCATC
210	TTACCATAGAATCATGTXCCATACXXCATC
210	TTACCATAGAATCATXTGXXATACATCAXC
210	XXACCATAGAATCATXTGCCATACXTCATC
209	TTACCATAGAATCATXTGCCAXAXATXATC
209	TXACCATAGAATCATXTGXCATACATCXTC
209	TXACCATAGAATCATXTGCXATACATCATC
209	TTACCATAGAATCATXTGXCATACATXAXC
209	TTACCATAGAATCATXTGCXATAXATXATC
208	XTACCATAGAATCATXTGCXATACXTCATC
208	TXACCATAGAATCATXTGCCATACATXXTC
208	TTACCATAGAATCATXTGCXAXAXATCATC
208	TTACCATAGAATCATGTXCCATACAXCATX
208	TTACCATAGAATCAXXTGCCATACAXCAXC
207	TTACCATAGAATCATXTGCXAXACATCXTC
207	TTACCATAGAATCATGTXCCAXACAXCAXC
207	TTACCATAGAATCATGTXCCXTXCATXATC
207	TTACCATAGAATCATXXGCCATXCATCATX
207	TTACCATAGAATCATXTGXXATACATCATX
206	TTACCATAGAATCATXTGXCXTACATCATX
206	TTACCATAGAATCATGTXXCATXCATCXTC
206	TTACCATAGAATCATXTGXCAXACXTCATC
206	TXACCATAGAATCATXTGCCATXCATCXTC
206	TTACCATAGAATCATGTXCCATXCXTCAXC
205	TTACCATAGAATCATGTXCCATXXATCAXC
205	TTACCATAGAATCATGTXCCATAXAXCXTC
205	TTACCATAGAATCATGTXCCATXCAXCATC
205	TTACCATAGAATCATXXGCCXTACAXCATC
205	XXACCATAGAATCATXTGXCATACATCATC
204	TTXCCATAGAATCATXTGCCATACATCATX
204	TXACCATAGAATCATGTXCCATXCATCATX
204	TTACCATAGAATCATGTXCCXTACATCAXC
204	TTACCATAGAATCATXTGXCATACAXCXTC
204	XTACCATAGAATCATGTXCCAXACATCATX
203	TTACCATAGAATCATGTXCCATXXAXCATC
203	TTACCATAGAATCATGTXCCATACATXXTX
203	TTACCATAGAATCATXTGXCATAXATCATC
203	TTACCATAGAATCATGTXCCXXACATCXTC
203	TTACCATAGAATCATXTGXCXTACATXATC
202	TXACCATAGAATCATGTXCCATACATCATX
202	TTACCATAGAATCATGTXCCATXCAXCATX
202	TTACCATAGAATCATXTGCXATACXTCXTC
202	TTACCATAGAATCATGTXCCATACAXXAXC
202	TTXCCATAGAATCATXTGCCATACATCAXX
201	TTACCATAGAATCATXXGCXATACATCAXC
201	TTACCATAGAATCATGTXCXXTACATCATX
201	TTACCATAGAATCATGTXCXAXXCATCATC
201	TTACCATAGAATCATGTXCCATACXXCATX
201	XTACCATAGAATCATGTXCCXTXCATCATC
200	TXACCATAGAATCATGTXCCATXXATCATC
200	TTACCATAGAATCATGTXCCAXXCAXCATC
200	TTACCATAGAATCATGTXCCAXACXTCXTC
200	TTACCATAGAATCATGTXXCATACATXAXC
200	XTACCATAGAATCATGTGCCATAXATCAXX
199	XTACCATAGAATCATGTXCCATXCATCXTC
199	TTACCATAGAATCATXXGCCXTACATCATX
199	TTACCATAGAATCATGTXCCXXACXTCATC
199	TTACCATAGAATCATGTGCCXTACATCATX
199	TTACCATAGAATCATGTXXCAXACATCATC
198	TTACCATAGAATCATGTXXCATACAXCXTC
198	TXXCCATAGAATCATXTGCCATACATCATX
198	XTACCATAGAATCATGTXCCATACXTCATC
198	TTACCATAGAATCATGTXCXXTACATCATC
198	XTACCATAGAATCATXTGCXATAXATCATC
197	TTACCATAGAATCATGTXCCATAXXTCAXC
197	TTACCATAGAATCATGTXCCATXXATCATC
197	TTACCATAGAATCATGTXCXATACXTCAXC
197	TXACCATAGAATCATGTXCCATXCATXATC
197	TTACCATAGAATCATGTXCXATACXXCATC
196	TTACCATAGAATCATGTXCXXXACATCATC
196	TTACCATAGAATCATXXGCCAXXCATCATC
196	TTACCATAGAATCATGTXCCAXAXATCAXC
196	TTACCATAGAATCATGTXCCATAXXTCATC
196	TXACCATAGAATCATGTGCCATAXATCAXX
195	TTACCATAGAATCATGTGCCATXXAXCAXC
195	TTACCATAGAATCATGTXCCXTXCXTCATC
195	TTACCATAGAATCATXTGXCATACATXXTC
195	TTACCATAGAATCATGTXCXATACAXCXTC
195	TTACCATAGAATCATXTGXCATACXTXATC
194	TTACCATAGAATCAXXTGCCATACATCATC
194	TTACCATAGAATCATGTXCCATACXTCAXC
194	TTACCATAGAATCATGTXCXXTACATCXTC
194	TTACCATAGAATCATGTXCCAXXCATCXTC
194	TTACCATAGAATCATGTXCXATACATCATC
193	TTACCATAGAATCATGTXCCATXCATXATX
193	TTACCATAGAATCATGTXCCAXACATCATC
193	TTACCATAGAATCATGTXCCATXCXTCATC
193	TTACCATAGAATCATGTGCCATACAXCAXC
193	TTACCATAGAATCATGTXCCAXXCATCATX
192	TTACCATAGAATCATGTXCCATXCATXAXC
192	TTACCATAGAATCATGTXCXATACAXXATC
192	TXACCATAGAATCATGTXCCATACAXCATC
192	TTACCATAGAATCAXXTGCCAXACXTCATC
192	TXACCATAGAATCATGTXCXATACATCATC
191	TTACCATAGAATCATGTXCCATAXXXCATC
191	TTACCATAGAATCATXTGXXATAXATCATC
191	TTACCATAGAATCAXXTGCCAXACAXCATC
191	XXACCATAGAATCATGTXCCATACAXCATC
191	TTACCATAGAATCATGTXXCATACXTCATC
190	TTACCATAGAATCATGTXCCXTAXXTCATC
190	TTACCATAGAATCATGTXCCATAXAXXATC
190	TTACCATAGAATCATGTGCCXXACXTCATC
190	TTACCATAGAATCATGTGCCXXXCATCATC
190	TTACCATAGAATCATGTXCXAXACATCATX
189	TTACCATAGAATCATGTXCCATACXTXAXC
189	TTACCATAGAATCATGTGCCXXXCXTCATC
189	TTACCATAGAATCATGTXXCATXCATXATC
189	TTACCATAGAATCAXXTGCCAXXCATCATC
189	TTACCATAGAATCATGTXXCATACATCATX
188	TTACCATAGAATCATGTXCCXTACATXXTC
188	TTACCATAGAATCATXXGCXATACATCATC
188	TTACCATAGAATCAXXTGCCATACATXAXC
188	TXACCATAGAATCATGTXCCXTACXTCATC
188	TTACCATAGAATCATGTXCCATACXTCXTC
187	TTACCATAGAATCATGTGCCAXXCATCXXC
187	XTACCATAGAATCATGTXCCATXCATCATC
187	TTACCATAGAATCATGTXXCATXXATCATC
187	TTACCATAGAATCATGTXXCAXACAXCATC
187	TXACCATAGAATCATGTXCCATXCATCAXC
186	TTACCATAGAATCAXGTGCCATAXATCAXX
186	TXACCATAGAATCATGTXCCATXCXTCATC
186	TTACCATAGAATCATGTXCCATACAXXXTC
186	TTACCATAGAATCATGTGCCAXACXTCATC
186	TTACCATAGAATCATGTXCXATAXATCXTC
185	XTACCATAGAATCATGTGCCAXXCATCAXC
185	TTACCATAGAATCATGTGCCATXXATCATX
185	TTACCATAGAATCATGTXCCATACXTXATC
185	TTACCATAGAATCATGTGCCATXCXXCAXC
185	TTACCATAGAATCATGXXCCATXCXTCATC
184	TTACCATAGAATCATGTXCCATAXATXATC
184	XXACCATAGAATCATGTXCCATACATCATC
184	XTACCATAGAATCATGTGCCAXACATCAXC
184	TXACCATAGAATCATGTGCCAXXCAXCATC
184	TTACCATAGAATCATGTGCCATACATXAXX
183	TTACCATAGAATCATGTXXCATAXATCATC
183	TTACCATAGAATCATGTGCXATACATCAXX
183	TXACCATAGAATCATGTXCCATACXTCATC
183	TTACCATAGAATCATXXGCCATACATCXTC
183	TXACCATAGAATCATGTXCCATACATXATC
182	TXACCATAGAATCAXXTGCCATAXATCATC
182	XTACCATAGAATCATGTGCCAXACATCXTX
182	TTACCATAGAATCATGTGCCXTXXXTCATC
182	TTACCATAGAATCAXXTXCCATACATCATC
182	XTACCATAGAATCATGTGCCXXACAXCATC
181	TXACCATAGAATCATGTGCCATACAXCXXC
181	TTACCATAGAATCATGTXCCAXAXAXCATC
181	TTACCATAGAATCATGTGCCAXACXTCATX
181	XTACCATAGAATCATGTGCCATACAXCAXC
181	XTACCATAGAATCATGTXXCATACATCATX
180	TTACCATAGAATCATGTGCCAXXCXTCXTC
180	TTXCCATAGAATCATXTGCCATXCXTCATC
180	TTACCATAGAATCATGTGCCXTXXAXCATC
180	TTACCATAGAATCATGTGCCAXAXAXCAXC
180	TTACCATAGAATCATGTGCCATXXAXCXTC
179	TXACCATAGAATCATGTXCCATACATXATX
179	TTACCATAGAATCATGXXCXATACATCATX
179	TXACCATAGAATCATGTGCCXTACAXCXTC
179	XTACCATAGAATCATGTXCCATAXAXCATC
179	TXACCATAGAATCATGTGCCATXCXTCAXC
178	TTACCATAGAATCATGTGCCAXAXATCATX
178	XTACCATAGAATCATGTGCCAXAXATCAXC
178	TTACCATAGAATCAXXTGCCATACATCXXC
178	XTACCATAGAATCATGTXCCATXCAXCATC
178	TTACCATAGAATCATGTGCXXTACAXCATC
177	XTACCATAGAATCATGTGCCATAXATCATC
177	TTXCCATAGAATCATXTGCCATXCATCATC
177	TTACCATAGAATCATGTGCCATACXXXATX
177	TTACCATAGAATCATGTGCCATXCXTCXTC
177	XTACCATAGAATCATXXGCCAXACATCATC
176	XTACCATAGAATCATGTGCCATACAXXAXC
176	XTACCATAGAATCATGTXXCATACATCAXC
176	TTXCCATAGAATCATXTGCCATACAXCATX
176	XTACCATAGAATCATGTGCCATXCATCAXC
176	XTACCATAGAATCATGTXXCATACATXATC
175	TTACCATAGAATCATGTGCCAXAXXTCATC
175	XTACCATAGAATCATGTGCCATACXXCATX
175	TTACCATAGAATCATGTGCCATACXTCXTC
175	TXACCATAGAATCAXGTGCCATACATCAXX
175	TXACCATAGAATCATGTGCCATACXTCXXC
174	TTACCATAGAATCATGTGCXXXACAXCATC
174	TTACCATAGAATCATGTGCCATACXXCXXC
174	TTACCATAGAATCATGTGCXXTXCXTCATC
174	TTACCATAGAATCAXGTGCCXTACAXCATC
174	TTACCATAGAATCATGTGCXATACAXCATX
173	TTACCATAGAATCATGTGCCATAXXTCXXC
173	TTACCATAGAATCATGTGCCATXCXXCXTC
173	TXACCATAGAATCATGTGCCATACATCAXX
173	TTACCATAGAATCAXXTGCCATAXATCATC
173	TTACCATAGAATCATXXGCXATAXATCATC
172	TXACCATAGAATCATGTGCCAXACAXCAXC
172	XTACCATAGAATCATGTGCCAXACATCATX
172	TTACCATAGAATCATGTGCXXTAXATCATX
172	XXACCATAGAATCATGTGCCATACATCAXC
172	TTACCATAGAATCATGTXCCATAXATCXTC
171	XXACCATAGAATCATGTGCCATXCATCATX
171	XTACCATAGAATCATGTGCCXTXCATCAXC
171	TTACCATAGAATCATGTGXCXTAXXTCATC
171	TTACCATAGAATCATGTGCCATAXAXXAXC
171	XTACCATAGAATCATGTGCCXTAXXTCATC
170	TTACCATAGAATCATGTXXCATAXATCATX
170	TXACCATAGAATCATGTGCCATACAXXATX
170	TXACCATAGAATCATGTGCCATXCXTCXTC
170	TXACCATAGAATCATGTGCCATACXXXATC
170	TXACCATAGAATCATGXXCCATACXTCATC
169	TTACCATAGAATCATGXXCCATACAXCATC
169	TTACCATAGAATCATGXXCCATXCATCATC
169	TTXCCATAGAATCATXTGCCXTAXATCATC
169	XTACCATAGAATCATGTGCCATAXXTCATC
169	TTACCATAGAATCATGTGCCATACXTXXTX
168	TXACCATAGAATCATGTGCXATXCATXATC
168	TXACCATAGAATCATGTGCXATACXTCATC
168	TTACCATAGAATCATGTGCCATAXATXAXX
168	TXACCATAGAATCATGTGCCATACXXCXTC
168	XTACCATAGAATCATGTGCCXXACATCATC
167	XTACCATAGAATCATGTGCCATACXTCXTX
167	TTACCATAGAATCAXGTGCCAXACXXCATC
167	TTACCATAGAATCATGTGXXXTACATCATC
167	TTACCATAGAATCATGTGCCXXACATCATC
167	TTACCATAGAATCATGTGCCAXACAXXATX
166	TTACCATAGAATCATGTGCCAXACAXXXTC
166	TXACCATAGAATCATGTGCCXTXCATCATX
166	XTACCATAGAATCATGTGCCXTACATXAXC
166	XTACCATAGAATCATGTGCXATXCATCXTC
166	TTACCATAGAATCATGTGXCAXACATCAXX
165	TTACCATAGAATCATGXGCCXTACAXCATX
165	TTACCATAGAATCATGTGCXXTACATCAXC
165	TTACCATAGAATCATGTGXCAXACAXCAXC
165	TTACCATAGAATCAXXTXCCATAXATCATC
165	XTACCATAGAATCATGTGCCAXAXATCATC
164	TTACCATAGAATCAXXTGCCXTAXATCATC
164	TXACCATAGAATCATGXXXCATACATCATC
164	TTACCATAGAATCATGTGXCXTAXATCATX
164	TTACCATAGAATCATGTGCXATACAXXATX
164	TTACCATAGAATCATGTGCXAXXCATCATX
163	TXACCATAGAATCATGTGCCATAXXTCXTC
163	TXACCATAGAATCATGTGXCATACAXCAXC
163	XTACCATAGAATCAXGTGCCATXCATCATX
163	TTACCATAGAATCATGTGXXAXXCATCATC
163	TXACCATAGAATCATGTGXCAXACATXATC
162	TTACCATAGAATCATGXGCCATACAXCAXX
162	TTACCATAGAATCATGTGCXXTXCATCATC
162	TTACCATAGAATCATGTGCXATAXAXCATX
162	TTACCATAGAATCATGTGCCAXAXATXXTC
162	TTACCATAGAATCATGTGCXATACXTXAXC
161	XTACCATAGAATCATGTGCCXTAXAXCATC
161	TTACCATAGAATCATGTGXCATACATXAXC
161	TTACCATAGAATCATGXGCCXTAXATCATX
161	TTACCATAGAATCATGTGCXATAXXTCATX
161	TTACCATAGAATCAXGTGCXXTXCATCATC
160	TTACCATAGAATCATGTGXCAXXCATXATC
160	TTACCATAGAATCAXGTGCCXTXCATCAXC
160	XTACCATAGAATCATGTGXCATACXXCATC
160	TTACCATAGAATCAXGTGCCATXCATCATX
160	XTACCATAGAATCATGTGCXATACXTCATC
159	TTACCATAGAATCATGTGXCATACATXXTX
159	XTACCATAGAATCATGTGXCATACXTCATX
159	TTACCATAGAATCATGXGCCATXCATCATX
159	TTACCATAGAATCATGXGXCAXACATCAXC
159	TXACCATAGAATCAXGTGCCATXCAXCATC
158	TTACCATAGAATCATGTGCXATACAXXATC
158	TTACCATAGAATCATGTGCXATACATXATX
158	TTACCATAGAATCATGTGXCXTACXTCATX
158	TXACCATAGAATCATGTGXCATACAXCXTC
158	TTACCATAGAATCATGTGCCATAXXTXXTC
157	XTACCATAGAATCATGTGXCXTACATCXTC
157	TTACCATAGAATCATGTGCXATACXTXATX
157	TTACCATAGAATCAXGTGCCAXACAXCXTC
157	TTACCATAGAATCAXGTXCCATACAXCXTC
157	TTACCATAGAATCATGTGXCAXACATCXTX
156	TTXCCATAGAATCATXTGCCATAXATXATC
156	XTACCATAGAATCAXGTGCCXXACATCATC
156	TTACCATAGAATCATGXGCXAXXCATCATC
156	XXACCATAGAATCATGTGCCATACATXATX
156	XTACCATAGAATCATGTGCXATAXATCATC
155	XTACCATAGAATCATGTGCCATXXXTCATC
155	TTACCATAGAATCATGXGCCAXACATCATX
155	TTACCATAGAATCATGTGXXAXACAXCATC
155	TTACCATAGAATCATGTGXCATAXAXXATC
155	XTACCATAGAATCATGTGXCATAXAXCATC
154	XTACCATAGAATCATGTGCCATXXAXCATC
154	TTACCATAGAATCATGXGCCATACXTCATX
154	TTACCATAGAATCATGXGCCATXCAXXATC
154	TTACCATAGAATCAXGTXCCATXCATCATC
154	TTACCATAGAATCATGTGXCATACAXXAXC
153	XTACCATAGAATCAXGTGCCATACATCXTC
153	TTACCATAGAATCAXGTGCXAXXCATCATC
153	TTACCATAGAATCATGXGCCAXACAXCXTC
153	TTACCATAGAATCAXGTGCCATACXTXATC
153	TTACCATAGAATCAXGTGCXATXCATCXTC
152	TTACCATAGAATCATGTGCXATXXXTCATC
152	TXACCATAGAATCATGTGCXAXACATCXTC
152	XTACCATAGAATCAXGTXCCATACATCATC
152	TTACCATAGAATCAXGTXCCXTACATXATC
152	TTACCATAGAATCATGTGXCATAXAXCATX
151	TTACCATAGAATCAXGTGCCATACATXXTX
151	TXACCATAGAATCATGXGCXXTACATCATC
151	XTACCATAGAATCATGTGXCATXCXTCATC
151	TTACCATAGAATCATGXGCXATACATCAXX
151	TTACCATAGAATCAXGTGCCATAXATXATX
150	TTACCATAGAATCATGXGCCATXCATXATC
150	TTACCATAGAATCATGTGXXAXACATCAXC
150	TTACCATAGAATCAXGTGCCATAXATCXXC
150	TTXCCATAGAATCATXTXCCATACATCATC
150	TTACCATAGAATCAXXXGCCATACATCATC
149	TTACCATAGAATCAXGTXCCATACATCXXC
149	TTACCATAGAATCATGXGCXATACAXCATX
149	TTACCATAGAATCATGXGCCAXACXTCAXC
149	TTACCATAGAATCATGXGXCATACATCXXC
149	TXACCATAGAATCATGXGCCAXACATCAXC
148	TXACCATAGAATCAXGTGXCATXCATCATC
148	XTACCATAGAATCAXGTGCCXTACATCATX
148	XTACCATAGAATCATGXGXCATACATCAXC
148	TTACCATAGAATCATGTGXCATACAXCATX
148	TTACCATAGAATCAXGTGCCAXACATCXTC
147	XTACCATAGAATCAXGTGCCXTACATCXTC
147	TXACCATAGAATCAXGTGCCATACAXXATC
147	TTACCATAGAATCATGXGCCATACATXATC
147	TTACCATAGAATCAXGTGCCATXXATCXTC
147	TXACCATAGAATCATGTGCXATACATXATC
146	TXACCATAGAATCATGTGXXATACATCATC
146	TTACCATAGAATCATGTGXXATAXATCATC
146	TTACCATAGAATCATGXGCCXTXXATCATC
146	TTACCATAGAATCAXGTGCXXTACATCATC
146	TXACCATAGAATCAXGTGCCXTACATXATC
145	TTACCATAGAATCAXGTGXCATXXATCATC
145	XTACCATAGAATCAXGTGCXATACATCAXC
145	TXACCATAGAATCAXGTGCXATACATCATC
145	TXACCATAGAATCATGXGXCATXCATCATC
145	TXACCATAGAATCATGXGCCATAXAXCATC
144	TXACCATAGAATCAXGTGCCATAXXTCATC
144	TTACCATAGAATCAXGTGCCATACXTCAXX
144	TTACCATAGAATCATGXGXCATACXTCAXC
144	TTACCATAGAATCAXGTGXCATACATCATC
144	XXACCATAGAATCATGTGCXATACATCATX
143	TTACCATAGAATCATGXGCCATXCATCATC
143	TXACCATAGAATCATGTGXXATACATCAXC
143	TXACCATAGAATCATGXGCCATACAXCXTC
143	TXXCCATAGAATCATXTXCCATACATCATC
143	TXACCATAGAATCATGTGCCATAXATXAXC
142	TXACCATAGAATCAXGTGCCATACAXCXTC
142	TXACCATAGAATCATGXGCXATACXTCATC
142	XXACCATAGAATCATGXGCCATACXTCATC
142	TTACCATAGAATCATGXGCCATACXTCAXC
142	TTACCATAGAATCAXGTGCCATAXXXCATC
141	TTACCATAGAATCAXGTGXXATACATCAXC
141	TTAXCATAGAATCATXTGCCATACATCAXX
141	TTACCATAGAATCATGXGCCXTACATXAXC
141	XTACCATAGAATCATGXGXCAXACATCATC
141	XTACCATAGAATCAXGTGCXATACATCATX
140	TXACCATAGAATCATGXGXCATACATCAXC
140	TTACCATAGAATCATGTGXXATXXATCATC
140	TTACCATAGAATCAXGTGXCATAXATCAXC
140	TTACCATAGAATCAXGTGXCAXACXTCATC
140	TTACCATAGAATCAXGTGCCATAXXTXATC
139	TXACCATAGAATCATGTGXXAXACATCATC
139	TTXCCATAGAATCATGTXCCATACATCAXX
139	TTACCATAGAATCAXGTXCXATACATXATC
139	TTXCCATAGAATCATXTGXXATACATCATC
139	XXACCATAGAATCATGTGXCATACATXATC
138	XTACCATAGAATCATGTGCXAXACATXATC
138	TTACCATAGAATCATGXGXXATACATCATC
138	TXACCATAGAATCAXGTXCCATXCATCATC
138	TTACCATAGAATCATGXGCXATACXTCATX
138	TTACCATAGAATCATGXGXCATACATXAXC
137	XTACCATAGAATCATGXGCXATAXATCATC
137	XTXCCATAGAATCATGTGCCATAXATCATX
137	TXXCCATAGAATCATGTXCCATXCATCATC
137	TXACCATAGAATCAXGTGXCAXACATCATC
137	TTACCATAGAATCATGXGXXATACAXCATC
136	XTACCATAGAATCAXGTXCCATACATCXTC
136	XTACCATAGAATCATGTGXXATACATXATC
136	TTACCATAGAATCAXGTGXXATACATXATC
136	XTACCATAGAATCATGXGCCATAXATCAXC
136	TTACCATAGAATCAXGTGCCATAXATXATC
135	TTXCCATAGAATCATGTXXCATACATCXTC
135	TXACCATAGAATCATGXGCCATACATXATC
135	TTACCATAGAATCATGXGCXAXAXATCATC
135	TTXCCATAGAATCATGTXCCATACAXCAXC
135	XTACCATAGAATCAXGTGXCATACATCATC
134	TXACCATAGXATCATXTGCCATACATCATX
134	TTXCCATAGAATCATGTXCCATACXTCAXC
134	TTACCATAGAATCATGXGCXATACATCXTX
134	TTACCATAGAATCAXXXGCCATAXATCATC
134	TTXCCATAGAATCATGTGCCATACXXCAXC
133	TTXCCATAGAATCATGTXCCATACXTXATC
133	TTACCATAGXATCATXTGCCATACATCATX
133	TXACCATAGAATCAXGTGCCATACATXATC
133	XTACCATAGAATCATGXGCCAXACATCXTC
133	TTXCCATAGAATCATGTGCCAXACXTCAXC
132	TXACCATAGAATCATGXGCCATXXATCATC
132	TTACCATAGAATCATGXGCCATXXATCXTC
132	TXACCATAGAATCATGXGCXATAXATCATC
132	TTXCCATAGAATCATGTXCCATXCATXATC
132	TTXCCATAGAATCATGTGCCATXCAXCAXC
131	TTXCCATAGAATCATGTGCCXTACAXCATC
131	TTACCATAGAATCATGXGXXATACATCAXC
131	XTACCATAGAATCATGTGXXATACXTCATC
131	TTACCATAGAATCAXGXGCCXTXCATCATC
131	TTXCCATAGAATCATGTGCCATACXXCATC
130	XXACCATAGAATCAXGTGCCATACATCXTC
130	TTXCCATAGAATCATGTGCCATACATXAXX
130	TTXCCATAGAATCATGTXCCATACATXAXC
130	TTXCCATAGAATCATGTXCCXTACXTCATC
130	TTXCCATAGAATCATGTXCXATACATCATC
129	XTACCATAGAATCATGXGCCATAXATCXTC
129	TTXCCATAGAATCATXXGCCATACAXCATC
129	TTXCCATAGAATCATGTXCCATAXXTCATC
129	TTACCATAGAATCAXGXGCCATXCATCATX
129	TTXCCATAGAATCATGTGCCATACAXCAXC
128	TTXCCATAGAATCAXXTGCCATAXATCATC
128	TTACCATAGAATCAXGXGXCATACATCATX
128	TTXCCATAGAATCATGTXCXATACATCATX
128	TTXCCATAGAATCATGTXCCAXACATCATX
128	TTXCCATAGAATCATXXGCCATACATCAXC
127	TTXCCATAGAATCATGTXCCATACATCXTX
127	XTACXATAGAATCATXTGCCATACATCAXC
127	TTXCCATAGAATCATGTXCCATACAXXATC
127	XTACCATAGAATCAXGXXCCATACATCATC
127	TTXCXATAGAATCATXTGCCATACATCATX
126	XTACXATAGAATCATXTGCCATAXATCATC
126	TTACCATAGAATCAXGXGCCAXACATCAXC
126	TTXCCATAGAATCATGTGCCATXCATCAXX
126	TTXCCATAGAATCATGTGCCAXACATXATX
126	TTXCCATAGAATCATXXGCCATACATCXTC
125	XTXCCATAGAATCATGTXCCATACATCATX
125	TTACCATAGAATCAXGXGCCXTACXTCATC
125	TTACXATAGAATCATXTGCCATACXTCATC
125	TTXCCATAGAATCATGTGCCAXAXATCAXC
125	TTACXATAGAATCATXTGCCXTXCATCATC
124	TTACCATAGAATCAXGXGCCATACAXXATC
124	TTACXATAGAATCATXTGCCATACAXCAXC
124	TTACCATAGAATCAXGTGXCATAXATXATC
124	TXXCCATAGAATCATGTGCCATACATCAXC
124	TTACCAXAGAATCATXTGCCATAXATCATX
123	TTXCCATAGAATCATGTGCCATXCXXCATC
123	TXXCCATAGAATCATGTGCCAXACATCAXC
123	TXXCCATAGAATCATGTXCCATACATCXTC
123	TTXCCATAGAATCATGTGCCAXXCXTCATC
123	TTXCCATAGAATCATGTGCCATACAXXATC
122	XTXCCATAGAATCATGTXCCXTACATCATC
122	TTXCCATAGAATCATGTGCCXTACXTCATX
122	XXXCCATAGAATCATGTXCCATACATCATC
122	TTXCCATAGAATCATGTGCCAXXCATXATC
122	TTXCCATAGAATCATGTGCCXTXCATCXTC
121	TTACCATAGAATCXTXTGCCAXACAXCATC
121	TTXCCATAGAATCATGTGCCATAXAXCXTC
121	TTACCATAGAATCAXGXXCCATACATCXTC
121	TTACCATAGAATCXTXTGCCAXACATCAXC
121	TTXCCATAGAATCATGTGCCATACXXCATX
120	TTXCCATAGAATCATGTGCCXXACATCATX
120	XTACXATAGAATCATXTGCCAXACATCATC
120	XTXCCATAGAATCAXXTGCCATACATCATC
120	TTXCCATAGAATCATGTGCCATACXTXAXC
120	TTACCATAGAATCAXGXGCCATACATCATC
119	TTACCATAGAATCAXGXGCXXTACATCATC
119	XXXCCATAGAATCATGTGCCATAXATCATC
119	TXACXATAGAATCATXTGCCATACXTCATC
119	TTXCCATAGAATCATGTGCXATACAXCATC
119	TTXCCATAGAATCAXGTGCCATXCATCATX
118	XTXCCATAGAATCATXXGCCATACATCATC
118	XTXCCATAGAATCATGTGCCATAXATCAXC
118	XTXCCATAGAATCATGTGCCXTACATCATX
118	TTACXATAGAATCATXTXCCATACATCATX
118	TTXCCATAGAATCATGTGCCATAXATCXTX
117	TTXCCATAGAATCATGTGCCAXACATCATX
117	XTXCCATAGAATCATGTGCCATACATCAXC
117	TTACCATAGAATCAXGXGCXATACATCATC
117	XTACCATAGAATCAXGXGCCAXACATCATC
117	TTXCCATAGAATCATGTGCXATACATCATX
116	TTACCAXAGAATCATXTGCCATACATCAXX
116	TXXCCATAGAATCATGTGCCATACAXCATX
116	TTXCCATAGAATCATGTGCXATAXXTCATC
116	XTXCCATAGAATCATGTGCCAXACATCATC
116	XTXCCATAGAATCATGTGCCATAXAXCATC
115	XTXCCATAGAATCATGTGCCATACATXAXC
115	TTXCCATAGAATCATGTGCCAXACXTXATC
115	TTXCCATAGAATCATGTGCCXTAXATCAXC
115	TTXCCATAGAATCATGTGXCAXACATCATX
115	TTACCATAGAATCXTXTGCXATXCATCATC
114	TTXCCATAGAATCATGTGXCXTACATCATX
114	TTXCCATAGAATCATGTGCCATACXTCATC
114	TXACXATAGAATCATXTGCCATACATXATC
114	TXACCATAGAATCAXGXGCCXTACATCATC
114	XXACCATAGAATCXTXTGCCATACATCATC
113	TXXCCATAGAATCATGTGCCATACATCXTX
113	TTACCXTAGAATCATXTGCCATAXAXCATC
113	XXACCATAGAATCAXGXGCCATACATCATC
113	TTXCCATAGAATCAXGTGCCATXCATXATC
113	TTACCXTAGAATCATXTGCCAXACATCAXC
112	TXXCCATAGAATCAXGTGCCATXCATCATC
112	TTACCXTAGAATCATXTGCCAXACAXCATC
112	TTACCATAGAATCXTXTGCCXTACXTCATC
112	TXACCATAGAATCXTXTGCCATACATCATC
112	TTXCCATAGAATCATGXGCCATAXATCATX
111	TXACCATAGAATCXTGTGCCATAXATCATX
111	TTXCCATAGAATCAXGTGCCATACAXCXTC
111	TTXCCATAGAATCATGTGCXATACATXATX
111	TTACCATAGAATCXTXTXCCATXCATCATC
111	TTXCCATAGAATCATGTGCXXTACATXATC
110	XTXCCATAGAATCATGTGCXATACATCATX
110	TXXCCATAGAATCATGTGCCATACXTCATC
110	TTACCATAGAATCXTXTGCCXTAXATCATC
110	TTXCCATAGAATCAXGTGCCATXCATCXTC
110	TTACCATAGAATCXTXTGCCAXACXTCATC
109	TXACCATAGAATCXTXTGCCATACATCXTC
109	XTACCATAGAATCXTXTGCCATXCATCATC
109	TTXCCATAGAATCATGTGCCXTXXATCATC
109	TTACXATAGAATCATXTGXCATACATCATC
109	XTXCCATAGAATCATGTGCCATAXATXATC
108	TTACXATAGAATCATXTXCCATAXATCATC
108	TTACCXTAGAATCATXTGCCATACAXCXTC
108	XTXCCATAGAATCATGTGXCATACATCAXC
108	TXXCCATAGAATCATGTGXCATACAXCATC
108	TTAXCATAGAATCATXTGCCATACAXCXTC
107	TTXCCATAGAATCAXGTGCCATACXTCATX
107	TTACCATAGAATCXTXTGXCAXACATCATC
107	TXXCCATAGAATCAXGTGCCATACATXATC
107	TTXCCATAGAATCAXGTGCCAXACAXCATC
107	TTXCCATAGAATCATGTGCCXTACATXXTC
106	TTACCATAGAXTCATXTGCCAXACATCATX
106	TTXCCATAGAATCAXGTGCCXTACXTCATC
106	TTXCCATAGAATCATGTGCXATACATXXTC
106	TXACCATAGAATCXTXTGCCAXACATCATC
106	TTXCCATAGAATCATGTGCCAXACATCATC
105	TTXCCATAGAATCATGTGXXATXCATCATC
105	TTACCATAGAATCXTXTGXCATACATCXTC
105	TTACXATAGAATCATXTXCXATACATCATC
105	TTACCATXGAATCATXTGCCATACATCAXC
105	TTACCATAGAATCXTGTXCCATACATCATC
104	XTXCCATAGAATCATGXGCCATXCATCATC
104	TTACCATAGAATCXTGTXCCAXAXATCATC
104	XTAXCATAGAATCATXTGCCATACATCAXC
104	TTXCCATAGAATCATGXGCCAXACXTCATC
104	TTACXATAGAATCATXTGCXATACXTCATC
103	TTXCCATAGAATCAXGTGXCATACATCAXC
103	TTAXCATAGAATCATXTGCCATACAXXATC
103	XTXCCATAGAATCATGTGXCATACATCATC
103	XTXCCATAGAATCAXGTGCCATACXTCATC
103	TTACCXTAGAATCATXTGCXATACATCAXC
102	XTAXCATAGAATCATXTGCCXTACATCATC
102	TTXCCATAGAATCATGTGXCATAXATXATC
102	TXXCCATAGAATCATGTGCXATACATCXTC
102	TTXCCATAGAATCATGXGCCATACXTCXTC
102	XTACXATAGAATCATXTGCXATACATCATC
101	TTXCCATAGAATCATGXGCCXTACATCATX
101	TTXCCATAGAATCATGXGCCATACAXCXTC
101	TTACCATXGAATCATXTGCCAXACATCATX
101	TTACXATAGAATCAXXTGCCATACATCATX
101	TTACCATAGXATCATXTGCCATACATXATX
100	XTXCCATAGAATCATGXGCCATACATCAXC
100	TXXCCATAGAATCATGTGCXATACXTCATC
100	TTXCCATAGAATCAXGTGXXATACATCATC
100	TTXCCATAGAATCATGXGCCAXACATXATC
100	TTACCATAGAATCXTGTXCXXTACATCATC
99	TXAXCATAGAATCATXTGCCXTACATCATC
99	TTXCCATAGAATCAXGTXCCXTACATCATC
99	TTACCATAGAATCXXGTGCCATACATXATX
99	TTACCATAGAATCXTGTXCCXTACATCATX
99	TXACCXTAGAATCATXTGCCATXCATCATC
98	TTACCXTAGAATCATGTGCCATAXATCATX
98	TTACXATAGAATCATGTXCCATACATCAXX
98	TTXCCATAGAATCATGXGCXATACXTCATC
98	TXXCCATAGAATCATGXGCCAXACATCATC
98	TXACCATAGAATCXTGTXCCATXCATCATC
97	TTACCATAGAATCXTXXGCCATXCATCATC
97	TTACCATAGAATCXTGTXCCATACXXCATC
97	TTACCATAGAATCXXGTGCCATACATCATC
97	TTXCCATAGAATCAXGTGXCATAXATCATC
97	TTACCATAGAATCXTGTGCCXTACATCAXX
96	TXAXCATAGAATCATXTGCCATACATCAXC
96	TXACCATAGAATCXXXTGCCATACATCATC
96	TTACCATAGAATCXTGTGCCATAXAXCAXC
96	TTACCATAGAATCXTGTGCCATACATCAXC
96	TTACCATAGAATCXTGTXCCATACATCXTX
95	XTACCATAGAATCXTGTXCCATACATCAXC
95	TTACXATAGAATCATGTXCCATACATXAXC
95	TXACCATAGAATCXTGTXXCATACATCATC
95	XTACCATAGAXTCATXTGCCATACATCATC
95	TTAXCATAGAATCATXTGCXATACATCAXC
94	TXXCCATAGAATCATGXGCCATACATCAXC
94	XTACCATAGAATCXTGTXCCXTACATCATC
94	TTACCATAGAATCXTGTGXCXTACATCAXC
94	XTACCATAGAATCXTGTGCCAXACATCATX
94	TTACCATAGAATCXTGTGXCATACATCATX
93	TTACCATAGAXTCATXTGCCATXCATCATX
93	TTXCCATAGAATCATGTGXXATACATXATC
93	TTACXATAGAATCATXXGCCATACAXCATC
93	TTACCATAGXATCATGTGCCATAXATCAXX
93	TTACCATAGAATCXTGTGCCATACAXCAXX
92	TTACCATAGAATCXTGTXXCATAXATCATC
92	TTACCATXGAATCATXTGCCATACAXCAXC
92	TXACCATAGAATCXTGXGCCATACATCATX
92	TTACCATAGAXTCATXTXCCATACATCAXC
92	TTACCATAGAATCXTGXXCCATAXATCATC
91	TTACCATAGAATCXTGTGCCAXXCAXCATC
91	TTAXCATAGAATCATXTXCCATXCATCATC
91	TTACCATAGAATXATXTGCCATACAXCATX
91	TTACCATAGAATCXTGTGCCAXXCATCXTC
91	TTACXATAGAATCATGTXCCAXACXTCATC
90	TTACCATAGAATCXTGTGCCAXAXAXCATC
90	TTACCATXGAATCATXTGCCATXXATCATC
90	TXACCATAGAATCXTGTGCCAXACAXCATC
90	TTACCATAGXATCATXTGCCAXACATCXTC
90	TTACCATAGAATCXXGTGCCAXAXATCATC
89	TXACCATAGAATCXTGTGCCATXCXTCATC
89	TTACXATAGAATCATGTXCCXTACATCXTC
89	TTACCATAGAATCXXGTGCCATACXTCXTC
89	TTAXCATAGAATCATXTXXCATACATCATC
89	TTACCATAGAATXATXTGCCATACXTCATX
88	TTACCATXGAATCATXTGCXATACATCAXC
88	TXACCATAGAATCXTGTGCCXTACAXCATC
88	TTACCATXGAATCATXTGCCAXACXTCATC
88	TTACCATXGAATCATXTGCCATACATXATX
88	TTXCCATAGAATCAXGXGCCATACATCATC
87	TXACCATAGAATCXXGTGXCATACATCATC
87	TTACCATAGAXTCATXXGCCATACATCATX
87	TTACXATAGAATCATGTGCCATACAXCXXC
87	TTACCATAGAXTCATXTGCCXTACAXCATC
87	TTACCATAGXATCATXTGCCXTACATCATC
86	TTACCATAGAATCXTGTGCCATACXXXATC
86	TTACCATAGAXTCATXTGCCATACXTCATC
86	TXACXATAGAATCATGTXCCATACATCXTC
86	TTACCATAGAATCXTGTGCXXXACATCATC
86	TTACXATAGAATCATGTXCCATACXTCATX
85	XTACCATAGAATCXTGTGCCATACXTCXTC
85	XTACCXTAGAATCATGTGCCATACATCAXX
85	TTAXCATAGAATCATXTXCCATACATXATC
85	TXACCATAGAATXATGTGCCATAXATCATX
85	TTACXATAGAATCATGTGCCXTXCATCAXC
84	TTACCATAGAATCXTGTGCCXTAXXTCATC
84	TTACXATAGAATCATGTGCCATXCXTCAXC
84	TTACCATAGXATCATXTGCCATACXXCATC
84	TXACCATAGAATCXTGTGCCAXACATCXTC
84	XTACCATAGAATCXTGTGXCATACATCAXC
83	TXACXATAGAATCATXXGCCATACATCATC
83	TTACXATAGAATCATGTXCXATACATCATX
83	TTACXATAGAATCATGTGCCAXXCATCAXC
83	TTACCATAGAATCXTGTGXCATAXAXCATC
83	TTAXCATAGAATCATXTXCCATAXATCATC
82	TTACCATAGXATCATXTXCCATACATCXTC
82	TTACCAXAGAATCATXTGCCXTACATCXTC
82	TTACCAXAGAATCATXTGCCATACATXATX
82	TTACCATAGAATCXTGTGCCATAXATXATC
82	TXACCATXGAATCATXTGCXATACATCATC
81	TTACCATXGAATCATXTGXCXTACATCATC
81	XXACCATAGAATCXTGTGCCATACAXCATC
81	TXACCATAGAATCXTGTGCCAXACATXATC
81	TTACXATAGAATCATGTGCCXTAXATCATX
81	TTACXATAGAATCATGTXCCATAXXTCATC
80	TTACXATAGAATCATGTGCCAXACATXAXC
80	XTACCATAGAATCXTGTGCCXTACATCXTC
80	TTACXATAGAATCATGTGCCXXACATCAXC
80	TTACCATAGAATXATXTGCCATACATXAXC
80	TTACCATAGAATCXTGTGXCATAXATCXTC
79	TTACXATAGAATCATGTGCCATACAXXXTC
79	TXACCATAGAATXATXTGCCXTACATCATC
79	TTACXATAGAATCATGTGCCATXXATCXTC
79	TTACCXTAGAATCATGTXCCXTACATXATC
79	TTACXATAGAATCATGTGCCXXACATCATC
78	TTACXATAGAATCATGTGCCXTXCATCATX
78	TTACCAXAGAATCATXTGCCATACAXCAXC
78	TTACCATAGXATCATXTGXCATACAXCATC
78	TTACCXTAGAATCATGTXCCAXACATCATX
78	TTACCATAGAAXCATXTGXCATACATCATX
77	TXACCATAGAATCXTGTGXCATACAXCATC
77	TTAXCATAGAATCATGTXCCATACATCXTC
77	TTACXATAGAATCATGTGCCATACXXXATC
77	TTAXCATAGAATCATGTXCCAXACATXATC
77	TXACCATXGAATCATGTGCCATAXATCATX
76	TXACCXTAGAATCATGTGCCATXCATCATX
76	TTACCXTAGAATCATXXGCCATACXTCATC
76	TTACXATAGAATCATGTGXCATXCATCATC
76	TTACXATAGAATCATGTGCCAXACATCAXC
76	TTACCXTAGAATCATGTXCCXTACATCAXC
75	TTACCATAGAXTCATXTGCXATACATCXTC
75	TTACXATAGAATCATGTGCCAXAXATCATC
75	TTACCXTAGAATCATGXXCCXTACATCATC
75	TTACXATAGAATCATGTGCCAXACXXCATC
75	TXACXATAGAATCATGTGXCATXCATCATC
74	TTACCATAGAATCXTGXGCCAXACAXCATC
74	XTACCATAGAAXCATGTGCCATACATCAXX
74	TTACCXTAGAATCATGTGCCATXCATCAXC
74	TTACCXTAGAATCATGTGCCXTACAXCXTC
74	TTACCXTAGAATCATGTGCCAXACATCXTX
73	XTACCXTAGAATCATGTGCCAXACXTCATC
73	XTACXATAGAATCATGTGCCXTACATXATC
73	TTACCXTAGAATCATGTXCXATACATCATC
73	XTACCXTAGAATCATGTGCCATXCATCATC
73	TTACCXTAGAATCATGTGCCATACXTCAXX
72	XTACXATAGAATCATGTGCCAXACATCAXC
72	TTAXCATAGAATCATGTXCXATACAXCATC
72	TXACXATAGAATCATGTGCXATACXTCATC
72	TTACCXTAGAATCATXXGCCATACATCXTC
72	TTACCATAGAATCXTGXGCCATAXATXATC
71	XTACXATAGAATCATGTGCXATACATCXTC
71	TTACCATAXAATCATXTGCCATACAXCAXC
71	TTACCXTAGAATCATGTGCCATACAXCXTX
71	TTACCXTAGAATCATGTGCCXTAXXTCATC
71	TXACXATAGAATCATGTGCXATACATCATC
70	TTAXCATAGAATCATGTGCCATAXATCAXC
70	TTACCATXGAATCATGTXCCATACATCATX
70	TTAXCATAGAATCATGTXCCXTACXTCATC
70	TXACCXTAGAATCATGTGCCATAXATCATC
70	TTACCATAGAXTXATXTGCCATACATCATX
69	TTACCXTAGAATCATGTGCCATACATXATX
69	TTACXATAGAATCATGTGXCATACATCAXX
69	TTACCATAGXATCATGTXCCATACXXCATC
69	TTACCATAGAATCXTGXGCCXTACAXCATC
69	TXAXCATAGAATCATGTXCCATACATCAXC
68	TTACCXTAGAATCATGTGCCATAXATXATC
68	TTAXCATAGAATCATGTGCCATACATCAXC
68	TTACCATAGAAXCAXGTGCCATACATCAXX
68	TTACCATAGXATCATGTGCXATAXATCATX
68	TTACCATAGAATXATGTGCCAXACXTCATX
67	TTACCATAXAATCATXTGCCATAXATCXTC
67	TTACCATAGXATCATGTXCXXTACATCATC
67	TTACCATAGXATCAXXTGCCATAXATCATC
67	TTACXATAGAATCATGXGCCAXACATCATX
67	TTACCXTAGAATCATGTGXCXTACATCXTC
66	XXACCXTAGAATCATGTGCCATACAXCATC
66	TTACXATAGAATCAXGTGCCATACATCAXC
66	TXACCATAGAATXATGTGCCXTACATCATX
66	TTAXCATAGAATCATGTXXCATACXTCATC
66	TTACCATAGXATCATXXGCCATAXATCATC
65	XTAXCATAGAATCATGTGCCATAXAXCATC
65	TTACCATAXAATCATXTGCCXTACATCATC
65	TTACCATAGAAXCATXTXCCAXACATCATC
65	TTACCATAGXATCATXXGCCATACATXATC
65	TTACCATAGXATCAXXTGCCATACAXCATC
64	TTAXCATAGAATCATGTGXCXTACATCAXC
64	TXACCATAXAATCATGTGCCATACATCATX
64	TTACCATAGAATXATGTGCCAXACAXCATC
64	TXACCATXGAATCATGTXCCATACATCATX
64	TXAXCATAGAATCATGTGCCATACAXCAXC
63	TTACCATAGAXTCATGTXCCATACATXATX
63	TTACCATAGAATXATGTGCXXXACATCATC
63	TTACCATAGAXTCATGTXCCATACXTXATC
63	XTACCATAGAAXCATXTGCCATACATXATC
63	TTACCATAXAATCATXTGCCATAXXTCATC
62	XTACCATAGAAXCAXGTGCCATACATCATX
62	TXACCATAGXATCATGTGCCAXACATCAXC
62	TTACCATAGAATXAXGTGCCATACATXATX
62	TTACCATAGAATXATGTGCXATXCXTCATC
62	TTXCCATAGAATCXTGTGCCATACATCATC
61	TTACCXTAGAATCAXGTGCCATACAXCATC
61	TTAXCATAGAXTCATXTGCCATACATCATX
61	TTXCCATAGAATCXTGTGCCATXCAXCATC
61	TTACCATAGAAXCATGTGXCATAXATCATX
61	TTACXATAGAATCATGXGCCATACXTCXTC
60	TTACCATAGAXTCATGTGCCATAXATCXTX
60	TTACXATAGAATCATGTGXXATAXATCATC
60	TTACCATXGAATCATGTGCCATACAXCXTC
60	TTAXCATAGAATCATGTGCXATAXATCAXC
60	TTACCAXAGAATCATGTXCCXTACATXATC
59	TTACCATAGXATCATGTGCCATACXTCATC
59	TTXXCATAGAATCATGTXCCATACATCAXC
59	XTACCXTAGAATCATGTGXCATACATCXTC
59	TTACCATAGAATXAXXTGCCXTACATCATC
59	TTACCATAGXATCAXXTGCCATACXTCATC
58	TTXCCXTAGAATCATGTGCCATACATCATX
58	TTACCATAGXATCATGTGCCAXACATXAXC
58	TTAXCATAGAATCATGTGCXATACATCXTC
58	TXACCATAGAATXATGTGXCATXCATCATC
58	TTACCATAGAAXCATGXGCCATACATCATX
57	TXACCATAGXATCATGTGCCATXXATCATC
57	TTACCATXGAATCATGTGCCXTACXTXATC
57	XTAXCATAGAATCATGTGCXATAXATCATC
57	TTACCATAGXATCATGTGCCAXACAXCATC
57	XTACCATAGXATCATGTGCCATXXATCATC
56	TTACCATAGXATCAXGTGCCXTACATCATX
56	TTACCATAGAAXCAXGXGCCATACATCATX
56	TTACCATXGAATCATGTGCCATAXATXATX
56	TTACCXTAGAATCATGXGCCATAXATCATC
56	TTACCAXAGAATCATGTXCCATACAXXATC
55	TTACCATXGAATCATGTGCCATXCXTXATC
55	TTACCATAGXATCATGTGXCATAXATCAXC
55	XXACCAXAGAATCATGTGCCATACATCAXC
55	TTACCXTAGAATCATGXGXCATXCATCATC
55	TTACCATAGXATCATGTGCCATACXXCATC
54	TTACCATXGAATCATGTGCCXTACATCXXC
54	TTACCATAGXATCATGTGXCATAXATCATC
54	TTACCATAGAXTCATGTGCXATXCATCAXC
54	TTACCAXAGAATCATGTGCCXTXCATCATX
54	TTACCATXGAATCATGTGCCATXXATCXTC
53	TTACCATXGAATCATGTGCCXXAXATCATC
53	TTACCATAGAXTCATGTXCXAXACATCATC
53	TTACCAXAGAATCATGTGCCATACATCXTC
53	TTACCATXGAATCATGTGCXATACATCATC
53	TTAXCATAGAATCATGXGXCATACATCAXC
52	TTACCXTAGAATCATGXGCCAXACATXATC
52	TTACCATAGAATXAXGTGCCATACXTXATC
52	TTACCAXAGAATCATGTGCXATACATCATX
52	TTAXCATAGAATCAXGTGCCXXACATCATC
52	TTACCAXAGAATCATGTGCCXTACAXXATC
51	TTACCATAGAAXCATGTXCXXTACATCATC
51	XTACCATXGAATCATGTGCCATACATCXXC
51	XTACCATAXAATCATGTXCCATAXATCATC
51	TTACCATAGAAXCATGXXCCATACATCATC
51	TTACCATXGAATCATGTGCXXTACATCATX
50	TXACCATAGAATXATGTGXXATACATCATC
50	TTACCATAGAAXCATGXXCCAXACATCATC
50	TXXXCATAGAATCATGTGCCATACXTCATC
50	TXAXCATAGAATCATGTGXXATACATCATC
50	TTACCATAGAAXCATGTGCCAXAXATCATC
49	TTACCAXAGAATCATGTGCCAXACAXXATC
49	TTACCATAGAATXATGXGCCATACATXAXC
49	TTACCXTAGAATCAXGTGCCXTAXATCATC
49	TXACCATXGAATCATGTGCXXTACATCATC
49	TTACCATAGAATXATGTGXCAXACATXATC
48	TTACCATAGXATCATGXGCCXTACXTCATC
48	TTXCXATAGAATCATGTGCXATAXATCATC
48	TTACCATAXAATXATGTGCCATAXATCATX
48	XTACCATAGXATCAXGTGCCATACATCATC
48	XTACCATAXAATCATXXGCCATACATCATC
47	TTACCATAGXATCAXGTGCCAXACATCXTC
47	TTACCATAGAAXCATGTGXCATXXATCATC
47	TTACCATXXAATCATGTGCCATAXATCATX
47	TTAXCATAGAATCAXGTGCCAXACATCAXC
47	TTACCATAGAATXATGXGCXATAXATCATC
46	TTACCATAXAATCATGTXCXATAXATCATC
46	TTACCATAGAAXCATGTGCXAXACATCATC
46	TTACCATAXAATCATGTGCCXTACATCAXX
46	TTACCATAGAXTCAXGTXCCAXACATCATC
46	TTACCAXAGAATCATGTGCXXTACATCATC
45	TTXCCAXAGAATCATGTGCCATACATCATX
45	TXXXCATAGAATCATGTGCCATACATCXTC
45	TTACCATAGAXTCATGXGCCATACATCXTX
45	XTACCAXAGAATCATGTGCXATACATCXTC
45	TTACCATAGAATXXTGTGCCATACXTCATX
44	TTACCATAGAAXCATGTGCCXTACATCXXC
44	TTACCATAXAATCATGTGCCATAXATCXTC
44	TTAXCXTAGAATCATXTGCCATACATCATC
44	XTAXCATAGAATCAXGTGXCATACATCATC
44	TTACCATXGAATCATGXGCCATXCATCATC
43	TTXCCATAXAATCATXTGCCXTACATCATC
43	TTACCATAXAATCATGTGCCATXCAXXATC
43	TTACCATAGAAXCATGTGCXATACATCXTC
43	TXACCAXAGAATCAXGTGCCATAXATCATC
43	TTACCATAGXATCATGXGCCATACATXXTC
42	TTXXCATAGAATCATGTGXCAXACATCATC
42	TXACCXTXGAATCATXTGCCATACATCATC
42	TXACCATAXAATCATGTGCCATACATCXXC
42	TTACCATXGAATCATGXGXCATXCATCATC
42	TTACCATAXAATCATGTGCXATACAXCATX
41	TXACCATAGAAXCATGTGCCXTACATCXTC
41	XTACCATAXAATCATGTGCCXTACATXATC
41	TXACCATAXAATCATGTXCCATACATXATC
41	TXXCCXTAGAATCATGTXCCATACATCATC
41	TTXCXATAGAATCATGXGCCATACATCATX
40	TTACCATAXAATCATGTGXCATACATCATC
40	TXACCATAXAATCATGTGCXATACATCXTC
40	XTACCATAGAXTCAXGTGCXATACATCATC
40	TXACCATAGAATXXTGTGCCATXCATCATC
40	TXACCATAGAAXCATGTGXCATAXATCATC
39	TTXCCXTAGAATCATGTGCCAXACATCAXC
39	TTAXCATAGAATCXTXTGCCATACATCAXC
39	TTACCATAGAATXXTGTGCCATAXAXCATC
39	TXACCATAXAATCATGTGCXAXACATCATC
39	TTACCATAGAXTCXTXTGCCATACATCATC
38	XTACCAXAGAATCATGXGCCATACXTCATC
38	TTACCATAGAAXXATXTGCXATACATCATC
38	XTACCATAGAATXAXGXGCCATACATCATC
38	TTXCCATAGAAXCATXTGCCXTACATCATC
38	TTACCAXAGAATCATGXGCCAXXCATCATC
37	TTACCATAXAATCATGXGCCATACATCXXC
37	TTXCCXTAGAATCATGTGXCATACAXCATC
37	TTACCXTAGAATCXTXTGCCAXACATCATC
37	TTXCCATAGAXTCATGTGCCATXCATCATX
37	TTACCAXAGAATCAXGTGCCATACXTCATC
36	TTXCCATAGAATXATGTGCCATACXXCATC
36	TTACCATAXAATCATGXGXCAXACATCATC
36	TXACCATAXXATCATGTGCCATACATCATX
36	TTACCAXAGAATCATGXGXCATACATCXTC
36	TXACCATAXAATCAXGTGCCATAXATCATC
35	TTACCATAXAATCAXGTGCXATXCATCATC
35	TTACCATAGXAXCATXTGCCATACATCAXC
35	TTXCCATAGAATXATGTGXCATACATXATC
35	TTXCCXTAGAATCATGTGCCATACXTXATC
35	XTAXCATAGAAXCATGTGCCATACATCATX
34	TTACXATXGAATCATXTGCCXTACATCATC
34	TTACCXTAGAATXATXTGCCATACATCAXC
34	XTXXCATAGAATCATGXGCCATACATCATC
34	TTACCATAXAATCAXGTGXCATACAXCATC
34	TTACCATAGAAXCAXGTGCXATACXTCATC
33	TTACCATAXAATCAXGTGCCATACATXXTC
33	TTACCATXGAATCAXGXGXCATACATCATC
33	TTACXAXAGAATCATXTGCCATACATCXTC
33	TTACCATAGAATXXTGTGCCXTACATXATC
33	TTACCATAGAATXXTGTGCCATAXATCXTC
32	XTXCCXTAGAATCATGTGCCATACATXATC
32	TTACXATAGAATXATXTGCCATXCATCATC
32	XTXCCATAGAATXATGTGCCATACATXATC
32	TTACXATAGAXTCATXTGCCATACXTCATC
32	TTACCAXXGAATCAXGTGCCATACATCATX
31	TTXCCATXGAATCATGTGCCATACATXATX
31	TTXCCATAGXATCATGTGCCATAXATXATC
31	TTACCATAGXXTCATXTGCCXTACATCATC
31	TTACCATAXAXTCATXTGCCATAXATCATC
31	TTACCATAGAAXCAXGXGCXATACATCATC
30	TTACCATAGAXTCXTXTGCCAXACATCATC
30	TTXCCATAXAATCATGTGCCATACAXCATX
30	TTXCCAXAGAATCATGTGCCATACAXCAXC
30	TTXCCATAGAXTCATGTGCCATACXTCATX
30	TTACCXTAGAXTCATXTGCCATXCATCATC
29	TTXCCATAXAATCATGTXCCXTACATCATC
29	TTACCATAXAATCATGXGCXATACATXATC
29	TTACCATAXAATCATGXGCCATAXATXATC
29	TTACCATAGAAXXATXTGCCXTACATCATC
29	XTXCCATAGAXTCATGTGCCATACXTCATC
28	TTXCCATAXAATCAXGTGCCATAXATCATC
28	TTACCATAGXATCXTXXGCCATACATCATC
28	TTACCATAGXXXCATGTGCCATACATCATX
28	XTXCCATAGXATCATGTGXCATACATCATC
28	TTXCCATAGAATXATGXGXCATACATCATC
27	XXXCCAXAGAATCATGTGCCATACATCATC
27	TTACCXTAGAATXATXTXCCATACATCATC
27	TTACXAXAGAATCATGTGCCATAXATCATC
27	TTACCATAGXATCXTGTGCCXTACATCATX
27	TTXCCATXGAATCATGTGCCATACXTCXTC
26	TTACCATAXAATCXTGTGCCATACATXATX
26	TXXCCATAGAXTCATGTGCCATACATXATC
26	TTACCATAGAXTXATGTGCCATACXTCATX
26	TTXCCATAXAATCATGTGCCATAXATCXTC
26	TTAXCATAGXATCATGTXCCATACATCATX
25	TXACCATXGAATCXTGTGCCATACATCATC
25	TTACCATAGXXTCATGTGCCAXACATCATX
25	TTACCATAGAXTXATGTGCCAXACATCATX
25	TTACCATAGAAXXATGTGCXATAXATCATC
25	TTXCCATAGXATCATGTGXCATACAXCATC
24	TTAXCATAGAXTCXTGTGCCATACATCATX
24	TTACCATAGAXTXAXXTGCCATACATCATC
24	XXACCATAGAXTCXTGTGCCATACATCATC
24	TTXCCATAGAXTCATGTGCCAXACATXATC
24	TXACCXTAGAATCXTGTGCCATACAXCATC
23	TTACCATAGXATCXXGTGCCAXACATCATC
23	TXACCATAGAAXXATGTGCCAXACATCATC
23	TTAXCATAGAAXCATXTGCCATACXTCATC
23	TTAXCATAGAATCXXGTGXCATACATCATC
23	TTACCATAGXATCXTGTGCCATACATCXTC
22	TTACCATXGAATCXTGTGCXATACATCXTC
22	TTACCXTAGAATCXTGTGCCATACATXXTC
22	TTAXXATAGAATCATGTGCCXTACAXCATC
22	TTACCATXGAATCXTGTGCCATAXATXATC
22	TTACXATXGAATCATGTGXCATACATCATX
21	TTACCATAGXATCXXGTGXCATACATCATC
21	TTACCATAXXATCATGTGCCATACXTCATX
21	TTACXATXGAATCATGTGCCATXCATCAXC
21	XTACXXTAGAATCATGTGCCXTACATCATC
21	TTAXCATXGAATCATXTGCCATACATCXTC
20	TTACXATAXAATCATGTGCCATACXTCAXC
20	TTACCATAGAXTCXTGTGXCATACATCAXC
20	TTACCAXAGXATCATGTXCCATACATCAXC
20	TTACCXTXGAATCATGTGCCATXCATCXTC
20	TTACCATAGAXTCXTGTGCCAXACAXCATC
19	TTACCXTAGAXTCATGTGCCXTXCATCATC
19	TTACCATXXAATCATGTGCCATAXATCATC
19	XTACXATAGAATXATGTGCCATACATCXTC
19	TTACXATXGAATCATGTXCCATACATXATC
19	TTACCAXAGAXTCATGTGCCATACXTCATX
18	TTACXATAGXATCATGTGCCATXCATXATC
18	TTACCATXGXATCATGTGCCATACATCAXC
18	TTACCXXAGAATCATGTXCCATACATCXTC
18	TTACCATAGXATXATGTGXCAXACATCATC
18	TTACCXTAGAATXATGTGCCAXACATCATC
17	TTACCATAGAXXCATGTGCCATACATXATX
17	TTAXCATXGAATCATGTGCCAXACATCXTC
17	TTACCATXGXATCAXGTGCCATAXATCATC
17	XTAXCATAGAATCXTGXGCCATACATCATC
17	TTACXATAXAATCATGTGCCAXACXTCATC
16	TTACCAXAGXATCATGTGCCATACATCXTX
16	TTACCATAXAXTCATGTGCCATAXXTCATC
16	TTAXCAXAGAATCATGTGXCXTACATCATC
16	TTACCXTAGAXTCAXGTGCCATACATCATC
16	TTACCATAGAXTXATGTGCCATACAXCXTC
15	TTACCXXAXAATCATXTGCCATACATCATC
15	TTACCXTXGAATCAXGTGCCAXACATCATC
15	TTACCAXAGAATXATGTGCCAXACATCAXC
15	XTAXCATAGAATXAXGTGCCATACATCATC
15	TXACXATAGAAXCATGTGCCXTACATCATC
14	TTACCAXAGAAXXATXTGCCATACATCATC
14	TTACCATAGAXTXATGTGCCAXACXTCATC
14	TXACCATXGXATCATGTGCCXTACATCATC
14	TTACCXTAGAATXATGXGCXATACATCATC
14	TTAXCATAXAATCATGTXCCATACATXATC
13	TTACCATAGXATXXTGTXCCATACATCATC
13	TTAXCATAXXATCATXTGCCATACATCATC
13	XTAXCATAGAXTCATGXGCCATACATCATC
13	TTACCAXAGAXTCATGTGCCATACATXAXC
13	TTAXCATAGXATCATGTGCCXTACATCXTC
12	TTACCATAXXATCATGTGCCXTACXTCATC
12	XTAXCATAGAAXCAXGTGCCATACATCATC
12	TTAXCATAGAATXXTGTGCCATAXATCATC
12	TTACCATAXAXTCATGTXCCXTACATCATC
12	TTACCXTAXAATCATGTGCXATACAXCATC
11	TTACCATAGXXTCAXGTGCCATACAXCATC
11	TTACCAXXGAATCATGTGXCATACATXATC
11	XTACCATXGXATCAXGTGCCATACATCATC
11	TTAXCAXAGAATCATGXGXCATACATCATC
11	TTACCATXGAAXCATGXGXCATACATCATC
10	TTAXCAXAGAATCAXGTGCCATACATXATC
10	TTXCCAXAGAXTCATGTGCCATAXATCATC
10	TTXCXATAXAATCATGTGCCATACXTCATC
10	TTACXATAGXXTCATGTGCCATAXATCATC
10	TTACCXTAGAAXCAXGTGCCATXCATCATC
9	TTACCATXGAXTCATGXGCCATXCATCATC
9	TTACCATXGAXTCATGTGXXATACATCATC
9	TXACCATAXAAXCXTGTGCCATACATCATC
9	TTXCXATAXAATCATGTGCCXTACATCATC
9	TTACXAXAGAATCXTGTGCCATACATCATC
8	TTXCCATXGXATCAXGTGCCATACATCATC
8	TTACXATAGAXTCXXGTGCCATACATCATC
8	TTXCCATAGXXTCATGTGCCATXCATCATC
8	TTXXCATAGAXTCAXGTGCCATACATCATC
8	TTAXCXTAGAAXCATGTGCCATACATCAXC
7	TTACXATXGXATCATGTGCCATACATCAXC
7	TTXCCATAGXAXCATGTGCCATACXTCATC
7	TTACXATAGAATXXTGTGCCATXCATCATC
7	TTACCATAXAATXXTGTGCCXTACATCATC
7	TTACCXTXGAAXCATGTGCCATACATCATC
6	TTXCCXTAGAAXCATGTGCCXTACATCATC
6	TTAXXAXAGAATCATGTXCCATACATCATC
6	TTACCATAXAXTCXTGTXCCATACATCATC
6	TTXCCATAXAAXCATGTXCCATACATCATC
6	TTXCCATXGXATCATGTGCCXTACATCATC
5	TTACCXTAGAAXXXTGTGCCATACATCATC
5	TTAXCATAGAAXXATGTGCCATXCATCATC
5	TTXCXXTAGAXTCATGTGCCATACATCATC
5	TTACCXTXGAATXATGTGCCATACXTCATC
5	TTAXXXTAGAATCATGTGCXATACATCATC
4	TTACXXTAGAATCXTGTGCCATACATXATC
4	TTACXAXXGAATCAXGTGCCATACATCATC
4	TTACXAXAXAATCATGTXCCATACATCATC
4	TTXCCAXAXAATCATGTGCCXTACATCATC
4	TTACCXTXGAXTCATGTXCCATACATCATC
3	TTXCCXTAGXAXCATGTGCCATACATCATC
3	TTAXCATXXXATCATGTGCCATACATCATC
3	TTACXATAGXXTCATGTGCCATACAXCATC
3	TTACXAXAGAXTCATGTGCCATACAXCATC
3	TTACCAXAXAATXATGTGCCATXCATCATC
2	TTAXCATXGAAXCATGXGCCATACATCATC
2	TTACCXTAGAXTCXTGTGCXATACATCATC
2	TTACCXTAXXATXATGTGCCATACATCATC
2	TTACCAXAGXAXCATGTGCXATACATCATC
2	TTAXCXXXGAATCATGTGCCATACATCATC
1	TTAXCAXAXAATCATGTGCCATXCATCATC
1	TTAXCATXGAAXXATGTGCCATACATCATC
1	TTACCATXGXXTCATGTGCCXTACATCATC
1	TTAXCATXXAATCATGTGCCATXCATCATC
1	TTACCAXXGAXTCATGTGCCXTACATCATC
0	TTACXATXGAAXCATGTGCCATACATXATC
0	TTAXCAXAGAATXATGTGCCATACXTCATC
0	TTACCAXAXAATCXTGTGCCATACATCXTC
0	TTAXCATAXAXTCATGTGCCATACATCXTC
0	TTACCXTAXAAXCATGTGCCATACATCXTC

## Sheet: RGB_Stacked_BlueBins
Bin	Sequence (5-3)
255	XTCATCATCATGAACCACCCTGXTC		Match	GTCATCATCATGAACCACCCTGGTC
255	XTCATCATCATGAACCACCCTGXTC
255	XTCATCATCATGAACCACCCTGXTC
255	XTCATCATCATGAACCACCCTGXTC
255	XTCATCATCATGAACCACCCTGXTC
254	GTCATCXXXATGAACCACCCTGGTC
254	GTCATCATCATGAACCXCCCTGGXX
254	GTCATCXXXATGAACCACCCTGGTC
254	GTCATCATCATGAACCXCCCTGGXX
254	GTCATCXXXATGAACCACCCTGGTC
253	XTXXTCATCATGAACCACCCTGGTC
253	GTCAXCATCATGAACCACCCTGGXX
253	XTXXTCATCATGAACCACCCTGGTC
253	GTCAXCATCATGAACCACCCTGGXX
253	XTXXTCATCATGAACCACCCTGGTC
252	XXXATCATCATGAACCACCCTGGTC
252	XXXATCATCATGAACCACCCTGGTC
252	XXXATCATCATGAACCACCCTGGTC
252	XXXATCATCATGAACCACCCTGGTC
252	XXXATCATCATGAACCACCCTGGTC
251	GTCATCXTCATGAACCACCCTGGTX
251	GTCAXCATCATGAACCACCCTGGTC
251	GXCATCATCATGAACCACCCTGGTX
251	GTCXTCATCATGAACCACCCTGGXC
251	GTCATCATCATGAACCACCCTGXXX
250	XTXATCATCATGAACCACCCTGGTX
250	GTCXTCATCATGAACCACCCTGGXX
250	XTXATCATCATGAACCACCCTGGTX
250	GTCXTCATCATGAACCACCCTGGXX
250	XTXATCATCATGAACCACCCTGGTX
249	GTCATCATCATGXACCACCCTGGXX
249	GXCATCATCATGAACCACCCTGGXC
249	GTCATCATCATGXACCACCCTGGXX
249	GXCATCATCATGAACCACCCTGGXC
249	GTCATCATCATGXACCACCCTGGXX
248	GTCATCAXCATGAACCACCCTGGTX
248	GTCATCAXCATGAACCACCCTGGTC
248	GTCATCAXCATGAACCACCCTGGTX
248	GTCATCAXCATGAACCACCCTGGTC
248	GTCATCAXCATGAACCACCCTGGTX
247	XXCATCATCATGAACCACCCTGGXX
247	GXCATCXTCATGAACCACCCTGGTC
247	XXCATCATCATGAACCACCCTGGXX
247	GXCATCXTCATGAACCACCCTGGTC
247	XXCATCATCATGAACCACCCTGGXX
246	XTCATCATCAXGAACCACCCTGGTC
246	XTCATCATCAXGAACCACCCTGGTC
246	XTCATCATCAXGAACCACCCTGGTC
246	XTCATCATCAXGAACCACCCTGGTC
246	XTCATCATCAXGAACCACCCTGGTC
245	GXCATCATCATGAXCCACCCTGGTC
245	XTCATXATCATGAACCACCCTGGTC
245	GXCATCATCATGAXCCACCCTGGTC
245	GTCATCATCAXGAACCACCCTGGTX
245	XTCATXATCATGAACCACCCTGGTC
244	XTCATCAXXXTGAACCACCCTGGTC
244	GXCXTCATCATGAACCACCCTGGTC
244	XTCATCAXXXTGAACCACCCTGGTC
244	GXCXTCATCATGAACCACCCTGGTC
244	XTCATCAXXXTGAACCACCCTGGTC
243	XXCATCATCXTGAACCACCCTGGTC
243	XXCATCATCATGAACCACCCTXGTC
243	XXCATCATCXTGAACCACCCTGGTC
243	XXCATCATCATGAACCACCCTXGTC
243	XXCATCATCXTGAACCACCCTGGTC
242	XTXXXCATCATGAACCACCCTGGTC
242	GTCAXCATCATGAACCACCCTGGTX
242	XTCATCATCATGAXCCACCCTGGTC
242	XTXXXCATCATGAACCACCCTGGTC
242	GTCAXCATCATGAACCACCCTGGTX
241	GXCATXATCATGAACCACCCTGGTC
241	XTCATCATCATGAACCACCCTGXTX
241	GTXATCATCATGAACCACCCTGGXX
241	GXCATXATCATGAACCACCCTGGTC
241	XTCATCATCATGAACCACCCTGXTX
240	XXCATCATCATGAXCCACCCTGGTC
240	XXCATCATCATGAXCCACCCTGGTC
240	XXCATCATCATGAXCCACCCTGGTC
240	XXCATCATCATGAXCCACCCTGGTC
240	XXCATCATCATGAXCCACCCTGGTC
239	GTCATCATCATGAACCACCCXGGTX
239	GTCATCATCATGAACCACCCXGGTX
239	GTCATCATCATGAACCACCCXGGTX
239	GTCATCATCATGAACCACCCXGGTX
239	GTCATCATCATGAACCACCCXGGTX
238	GTCATCATCXTXAACCACCCTGGTX
238	GTCATCAXXATGAACCACCCTGGTC
238	GTCATCATCXTXAACCACCCTGGTX
238	GTCATCAXXATGAACCACCCTGGTC
238	GTCATCATCXTXAACCACCCTGGTX
237	GTXXTCATCATGAACCACCCTGGTC
237	GTCATCATCXTGAACCACCCTXGTC
237	GXXATCATCATGAACCACCCTGGTX
237	GTXXTCATCATGAACCACCCTGGTC
237	GTCATCATCXTGAACCACCCTXGTC
236	XTCXXCATCATGAACCACCCTGGTC
236	GTCATCAXXXTGAACCACCCTGGTC
236	XTCXXCATCATGAACCACCCTGGTC
236	GTCATCAXXXTGAACCACCCTGGTC
236	XTCXXCATCATGAACCACCCTGGTC
235	XXCATCAXCATGAACCACCCTGGTC
235	XXCAXCATCATGAACCACCCTGGTC
235	GTCATCATCATGAACCACCXTGGTX
235	GTCXTXATCATGAACCACCCTGGTC
235	GTCATCATCXXGAACCACCCTGGTC
234	XXCATXATCATGAACCACCCTGGTC
234	GTCXTCATCXTGAACCACCCTGGTC
234	GTCATCATCATGAACCACCXTGGXX
234	XXCATXATCATGAACCACCCTGGTC
234	GTCXTCATCXTGAACCACCCTGGTC
233	XTCATCATCATGXACCACCCTGGTC
233	XXCXXCATCATGAACCACCCTGGTC
233	XTCATCATCATGXACCACCCTGGTC
233	XXCXXCATCATGAACCACCCTGGTC
233	GTCATCXTXATGAACCACCCTGGTC
232	XTCXTCATCATGAACCACCCTGGTX
232	GTCATCATCATGAACCAXCCTGGXX
232	GTCATCATCAXXAACCACCCTGGTC
232	GTCATCATCATGAACCAXCCTGGXX
232	GTCATCATCAXXAACCACCCTGGTC
231	GTCATCATCATGXACCACCCTGGXC
231	GTCATCATXXXGAACCACCCTGGTC
231	GTCATCATCATGXACCACCCTGGXC
231	GTCATCATXXXGAACCACCCTGGTC
231	GTCATCATCATGXACCACCCTGGXC
230	GXCATCATCATGAACCXCCCTGGTC
230	GTCATCATCXTGAACCACCCTGGXX
230	GTXATCAXCATGAACCACCCTGGTC
230	GTCATCATCATXAXCCACCCTGGTC
230	GXCATCATCATXAACCACCCTGGTC
229	XTCATCATCATGAACCACCCXGGTC
229	XXCATCATCATGAACCACCCTGXTC
229	XTCATCATCATGAACCACCCXGGTC
229	XXCATCATCATGAACCACCCTGXTC
229	XTCATCATCATGAACCACCCXGGTC
228	GTCATCATCATXAACCACCCTGGTX
228	GXCATCATCATGAACCACCCTXGXX
228	XXCATCATXXTGAACCACCCTGGTC
228	GTCATCATCXTGAACCACCCTGGXC
228	GTXAXCATCATGAACCACCCTGGTC
227	GXCAXCATCATGAACCACCCTGGTC
227	XTCAXCXTCATGAACCACCCTGGTC
227	GXCATCATCATGAACCACCCTGXTC
227	GXCATCATCATGAACCACCCTXGXC
227	GTCATCATCATGAACCXCCCTGGTX
226	GTCATCATCATGAACXXCCCTGGTC
226	GTCATCATCATGAACXACCCTGGTX
226	GTCATCATCATGAACXACCCTGGTX
226	GTCATCATCATGAAXCACCCTGGTX
226	GTCATCATCATGAACXXCCCTGGTC
225	GTCATCATCATGAAXCXCCCTGGTC
225	GTCATCATCATGAACCACXCTGGTX
225	GTCATCATCXTGAACCACXCTGGTC
225	XTCATCATCATGAACCACCCTGXXC
225	XXCATCATCATGAACXACCCTGGTC
224	GTCXTCATCATGAACCACCCTXGTC
224	XTXATCATCATGAACCACCCTGGXC
224	GTCATCATCATGAACCACCCXGGXX
224	XTCATCATCATGAACCACCCTXGXC
224	XTCATCATCATGAACCAXCCTGGTC
223	XTCATCATCATGAACCACCCXGGXC
223	GXCXXCATCATGAACCACCCTGGTC
223	GXCXXCATCATGAACCACCCTGGTC
223	GTCAXCATCATGAACCACCCTXGTC
223	XTCATCATCATGAACCACCCXGGXC
222	GTCATCATCATGAXCCACCCTGGTX
222	GTCATCATCATGAACCXCCCTGGXC
222	GTXATCATCXTGAACCACCCTGGTC
222	GTCAXCXTCATGAACCACCCTGGTC
222	GTCATCATCATGAACCXCCCTGGXC
221	GTCATXAXCATGAACCACCCTGGTC
221	GTCATCATCXTGAACCACCCTGXTC
221	XTCATCATCATXAACCACCCTGGTC
221	GTCATCATCATGAACCACCCXGXTX
221	GTXATCATCATGAACCACCCTGGTX
220	XTCATCATCXXGAACCACCCTGGTC
220	GTCATCXTCATGAACCACCCTGGXX
220	GTCATXATCATGAACCACCCTGGTX
220	XXCATCAXXATGAACCACCCTGGTC
220	GTCATCATCAXGAACCXCCCTGGTC
219	GTCATXXXCATGAACCACCCTGGTC
219	GTCATCATXATGAACCACCCTGGXX
219	GTCATXXTCATGAACCACCCTGGTC
219	XXCXTCATCATGAACCACCCTGGTX
219	GTCATCATCATXAACCACCCTGGXX
218	XXXXTCATCATGAACCACCCTGGTC
218	GTCATCAXCATGAACCACCCTGGXC
218	XTCATCATCXTGAACCACCCTGGTX
218	GXCATCAXCATGAACCACCCTGGTC
218	GTCAXCATCXTGAACCACCCTGGTC
217	GTCATCATCXTGAACCAXCCTGGTC
217	GTCATCATCAXGAACCACCCTGGXC
217	GTCATCATCXTGAACCAXCCTGGTC
217	GTCATCATCAXGAACCACCCTGGXC
217	GTCATCATCXTGAACCAXCCTGGTC
216	GXCXTCATCATGAACCACCCTGGTX
216	XXCATCATCAXGAACCACCCTGGTC
216	XXCATCATCAXGAACCACCCTGGTC
216	GXCATCATCATGAACCACCXTGGTC
216	GXCATCATCATGAACCACCXTGGTC
215	GTCATCATCATGAACCACXCTGGXC
215	GTCATCATCAXGAACCACCCTGGXX
215	XTXATCATCATGAACCACCCTGGXX
215	GTCATCATCATGAACCACCCTXXXC
215	GTCXTCATCATGAACCXCCCTGGTC
214	GTCATCATCATGAACXACCCTGGXC
214	GTCATCATCATGXXCCACCCTGGTC
214	XTCATCATCATGXACCACCCTGGXC
214	XTCATCATCATGAACCACCXTGGTC
214	GTCXTCATCATGAACCACCCTGXTC
213	GTCATCATCATXAACCXCCCTGGTC
213	GTCATCATCXXGAACCACCCTGGTX
213	XXCATCATXATGAACCACCCTGGTC
213	GTCAXCATCATGAACCACCCTGXTC
213	GTCATCATCXXGAACCACCCTGGTX
212	GTCATXATCXTGAACCACCCTGGTC
212	XTCATCAXCATGAACCACCCTGGTX
212	GTCATCATCATGAACCACCCXXGXC
212	XTCAXCATCATGAACCACCCTGGTC
212	XTCATCATCATGAACCACXCTGGTC
211	GTCXXXATCATGAACCACCCTGGTC
211	GXCATCATCATGAACCACXCTGGTC
211	GXCATCATCATGAACCACXCTGGTC
211	XXXATCATCATGAACCACCCTGGTX
211	GTCATCATCATXAACCACCXTGGTC
210	GXCATCATXATGAACCACCCTGGTC
210	XXCATCATCATGAACCACCCTXGTX
210	XXCATCATCATGAACCACCCTXGTX
210	XXCAXXATCATGAACCACCCTGGTC
210	XXXATCATCXTGAACCACCCTGGTC
209	XTCATCAXXATGAACCACCCTGGTC
209	GTCATCATCATGAACCACCCXXGTC
209	GTCATCATCATGAACCACCCXXGTC
209	GTCATCATCATGAACCACCCTXXTC
209	XTCXTCATCATGAACCACCCTGGXX
208	XTCXTCXTCATGAACCACCCTGGTC
208	GTXXTCATCATGAACCACCCTGGXX
208	GTXXTCATCATGAACCACCCTGGXX
208	XXCATCATCATXAACCACCCTGGTC
208	GXCATCATCATGAACCAXCCTGGTC
207	XXXAXCATCATGAACCACCCTGGTC
207	GTCXXCATCATGAACCACCCTGGTX
207	GTCXXCATCATGAACCACCCTGGTX
207	GXXATCATCATGAACCACCCTGGXC
207	XTCATCATCATGXACCACCCTGGTX
206	XTCATXXXCATGAACCACCCTGGTC
206	GTXATCATXATGAACCACCCTGGTC
206	GTCATCATCATGAAXXACCCTGGTC
206	GTCATCATCATGAACCACCXTGXTC
206	GTCATCATCATGAACCACCXTGXTC
205	XTCAXXATCATGAACCACCCTGGTC
205	GXXXXCATCATGAACCACCCTGGTC
205	XTCXTXATCATGAACCACCCTGGTC
205	XTCATCATCATGAACCACCCTGXXX
205	GTCATCAXCXTGAACCACCCTGGTC
204	GXCATCATCATGAACCACCCTGXTX
204	XXCATCATCATGXACCACCCTGGTX
204	XXCATCATCATGXACCACCCTGGTX
204	GTXATCXTCATGAACCACCCTGGTC
204	GTXATCXTCATGAACCACCCTGGTC
203	XTCATCAXCXTGAACCACCCTGGTC
203	GTCATCATCATGAACCACXCTXGTC
203	GTCATCATXAXGAACCACCCTGGTC
203	XTCATCATCATGAACCAXCCTGGTX
203	GXCATCATCATGAACCACCCXGGTC
202	GTCATCATCATGAACCXXCCTGGTC
202	XTCATCATCATGAXCCACCCTGGTX
202	GTCAXCATCATGAACCACCCTGGXC
202	GXCATCATCAXGAACCACCCTGGTC
202	GTCATCAXCATGAACCACCCTGGXX
201	XTCATCATCATGAACXACCCTGGTX
201	GTCATCATXATXAACCACCCTGGTC
201	GTCATCATXATXAACCACCCTGGTC
201	XXCATCATCATGAAXCACCCTGGTC
201	GTXATCATCATGAACCACCCTGXTC
200	GTCATCATCATGAACCACCCXXXXC
200	XTCATCATCAXGAACCACCCTGGTX
200	XTCATCATCAXGAACCACCCTGGTX
200	GTXATCATCATGAACCACCCTGGXC
200	XXCATCATCATGAACCACCCTGXTX
199	GTCATCATCATGAACCXCXCTGGTC
199	XTCATCXXCATGAACCACCCTGGTC
199	GTCATCAXXATGAACCACCCTGGTX
199	XTCATCATCATGAACCXCCCTGGTX
199	GTCXTXXTCATGAACCACCCTGGTC
198	GTCAXCATCATGAACCACCCXGGTC
198	XXCAXCATCATGAACCACCCTGGTX
198	GTCATCAXCATGAACCACCCTXGTC
198	GTCATCATCXTGAAXCACCCTGGTC
198	XXCATCATCATGAACCXCCCTGGTC
197	GTXAXXATCATGAACCACCCTGGTC
197	GTXXXCATCATGAACCACCCTGGTC
197	GTXXXCATCATGAACCACCCTGGTC
197	XTCATCATXXXGAACCACCCTGGTC
197	GTCATCATCXXGXACCACCCTGGTC
196	GTXATCATCATXAACCACCCTGGTC
196	XTCATCATCATGAAXCACCCTGGTC
196	GTCATCATCATGAACCACCXTXGTC
196	GTCXTCAXCATGAACCACCCTGGTC
196	GTCXTCATCAXGAACCACCCTGGTC
195	GXXATXATCATGAACCACCCTGGTC
195	GXXAXCATCATGAACCACCCTGGTC
195	GTCATXATCATGAACCACCCTXGTC
195	GTXATCATCATGAACXACCCTGGTC
195	GTCATCATCATGAACCACXCTGXTC
194	GTCXTCXXCATGAACCACCCTGGTC
194	GTCAXCATCATGAACCXCCCTGGTC
194	GTXATCATXXTGAACCACCCTGGTC
194	XXCATCXXCATGAACCACCCTGGTC
194	GTCATCATCAXGAACCACCCTGXTC
193	XXCATCATCXTGAACCACCCTGGTX
193	GTCATCAXCATGAACCXCCCTGGTC
193	GTCXTCATCATGAACCACCCTGXTX
193	GTXATCATCATGAXCCACCCTGGTC
193	GTCAXCATCATXAACCACCCTGGTC
192	XTCATCATCATXAACCACCCTGGTX
192	GTCATCATCATGAAXCACCCTGGXX
192	GTCATCATCATGAAXCACCCTGGXX
192	GTCXXCATCATGAACCACCCTGGXC
192	XTCATXXTCATGAACCACCCTGGTC
191	XTCATCXTCATGAACCACCCTGGTX
191	GTXXTCATCXTGAACCACCCTGGTC
191	GTXXTCATCXTGAACCACCCTGGTC
191	GTXATCATCATGAACCXCCCTGGTC
191	XTCATCXXXATGAACCACCCTGGTC
190	GTCATCATCATGAACXACCXTGGTC
190	GTCAXCATCAXGAACCACCCTGGTC
190	GTCAXCATCAXGAACCACCCTGGTC
190	XTCAXXATCATGAACCACCCTGGTX
190	GTXATCATCATGXACCACCCTGGTC
189	GTCATCATCATGAAXCACCCTGGXC
189	XTXATCATCATGAACCACCCTGXTX
189	XXCATCATCATGXACCACCCTGGTC
189	GTCATCATCATGAXCCACXCTGGTC
189	GTCATCATCXXGAACCACCCTGGXX
188	GXCATCATCATGAACCXCCCTGGTX
188	XTCATCATXATGAACCACCCTGGXC
188	XTXATCATCATGAACXACCCTGGTC
188	GTCATCATCATGAXCCXCCCTGGTC
188	GTCATCAXXATGAACCACCCTGGXX
187	GTCAXCATCATGAACXACCCTGGTC
187	GTXATCXTCATGAACCACCCTGGTX
187	XTCAXXXTCATGAACCACCCTGGTC
187	GTCATCATCATXAACCACCCTGXTC
187	GTCATCXTCATGXACCACCCTGGTC
186	GXCXTCATCATGAACCACCCTGGXX
186	GTCATCATCATGAACCACCCXXGTX
186	GTCATCAXCATGAACCACCCTXGTX
186	GTCATCATCATGAXCCACCCTGXTC
186	GTCXXXATCATGAACCACCCTGGTX
185	XTCATXATCATGAACCACCCTGGXC
185	GTCAXXATCATGAACCACCCTGGXC
185	GTCAXXATCATGAACCACCCTGGXC
185	GTCATCXTCATGAACCACCCTXGTC
185	GTXATCATCATGAACCACCCTGXXX
184	XXCAXCXTCATGAACCACCCTGGTC
184	GTCAXCATCATGAACCACXCTGGTC
184	GTCAXCATCATGAACCACXCTGGTC
184	GTCATCATCATGAACCXCCCTXGTC
184	GTCXTCATCATGAACCACCCTGXXC
183	GXCATCATCATGAACXACCCTGGTX
183	XTCATCATXATGXACCACCCTGGTC
183	XTCATCATXATGXACCACCCTGGTC
183	GTCATCATCATGAXCCACCCTXGTC
183	XTCATCATCATGXACCACCCTGGXX
182	GXCATCATXATGAACCACCCTGGTX
182	GTCXXCXTCATGAACCACCCTGGTC
182	GTCXXCXTCATGAACCACCCTGGTC
182	GTCATCATXATGAACCACCCTGGXC
182	GTXATCATCATGAACCACXCTGGTC
181	XXCATCATCATGAACCACCCXGXTC
181	XTCATCATCXTGAACCACCCTGGXC
181	XTCATCATCXTGAACCACCCTGGXC
181	XTXATCATCAXGAACCACCCTGGTC
181	XXCATCAXCXTGAACCACCCTGGTC
180	GXCATCATXXTGAACCACCCTGGTC
180	GTCATCATCATXAACCACXCTGGTC
180	GTCATCATCATGAACCAXCCTGXTC
180	GXCATCATCATGAACCACCCXGGXC
180	XTXATXATCATGAACCACCCTGGTC
179	XTCATCATCATGAXCCACCCTGGXX
179	GTCATXAXCXTGAACCACCCTGGTC
179	XTCATCATCAXGAACCACCCTGGXX
179	GTCATCATCATGAACCACCCXGXXX
179	GTCATCXTCATGAACCAXCCTGGTC
178	GTCATCATCATGAXXCACCCTGGTC
178	XTCATCATCATGAACCACCCTXXTX
178	XTCATCATCATGAACCACCCTXXTX
178	GXCAXXXTCATGAACCACCCTGGTC
178	XTCAXCATCATGAACCACCCTXGTC
177	XTCATCATCATGXXCCACCCTGGTC
177	GTXATCXXCATGAACCACCCTGGTC
177	GTXATCXXCATGAACCACCCTGGTC
177	GXXAXCATCATGAACCACCCTGGTX
177	XXCXTCATCATGAACCXCCCTGGTC
176	GTCATCATCXTGAACCACCCXGGTC
176	XTXAXCATCATGAACCACCCTGGTX
176	XTXAXCATCATGAACCACCCTGGTX
176	GTCATCATCATGAACCACXCXGGTC
176	GTCATCATXATGAACCXCCCTGGTC
175	XXXATCXTCATGAACCACCCTGGTC
175	GXCXTCATCATGAACCACCCTGXTC
175	GXCATCATCATGAACCACCCXGGTX
175	XXCAXCATCXTGAACCACCCTGGTC
175	XTCXTCATCAXGAACCACCCTGGTC
174	GTXAXXXTCATGAACCACCCTGGTC
174	GTCATXXTCATGAACCACCCTGGTX
174	GTCXTCATCATGAACCACCCTXGXC
174	GXCATCATCXXGAACCACCCTGGTC
174	GTCATCATCATGAACCAXCCXGGTC
173	GTCAXXATCATGAACCACCCTXGTC
173	GTXXXCATCATGAACCACCCTGGXC
173	GTXXXCATCATGAACCACCCTGGXC
173	GXXAXCXTCATGAACCACCCTGGTC
173	XTCXTCATCATGAACCAXCCTGGTC
172	GTCATCAXCATGAACCACCCTGXTC
172	XXCXTCATCATGAACXACCCTGGTC
172	XTCATCATCATGAACCACCCXXGXC
172	GTCATXATCATGAACCACCCTGXXX
172	XTXATCATXATGAACCACCCTGGTC
171	GTCATXXTCXTGAACCACCCTGGTC
171	GTCATCATCATGAAXCACCCTXGTC
171	XXCATCATCATGAACCACCCTGXXC
171	GTCATCATXAXGAACCACCCTGGTX
171	GTCATCATCXTGAXCCACCCTGGTC
170	GTCATCXTCATGAACCACCCTGXXC
170	GTCXTXXXCATGAACCACCCTGGTC
170	GTCATCXTCXXGAACCACCCTGGTC
170	GTCATCXTCXXGAACCACCCTGGTC
170	GTCATCATCATGAACCACXCTXGTX
169	GXCATCAXCXTGAACCACCCTGGTC
169	XTXATCATCATGAACCXCCCTGGTC
169	GTCXTCATCXTGAACCACCCTGGTX
169	GTCXTCATCXTGAACCACCCTGGTX
169	XTXATCATXXTGAACCACCCTGGTC
168	GTCXTCATCATGAACCACCCTXGTX
168	GTCATCAXCATGAACCACCCTXGXC
168	GTCATCATCXTGAACCACCCTGXXX
168	GTCATCATCXTGAACCACCCTGXXX
168	GTXATXAXCATGAACCACCCTGGTC
167	XTCXTCATCATGAXCCACCCTGGTC
167	XTCATCXTCATGAACCACCCTXGTC
167	GXCATCATCATGAACXXCCCTGGTC
167	XTCATCXTCAXGAACCACCCTGGTC
167	GTCATCATXATGAACCACCCTGXTX
166	GXCATCATCXTXAACCACCCTGGTC
166	GTCATXXXXATGAACCACCCTGGTC
166	GTCXTCAXXATGAACCACCCTGGTC
166	XTCATXXTCATGAACCACCCTGGXC
166	XTCATCATCATGAACCACCCXGGXX
165	GXXXTCATCATXAACCACCCTGGTC
165	GTCATCATXXTGAACCACCCTGGXC
165	GTCATCATXXTGAACCACCCTGGXC
165	XTCATCAXCATXAACCACCCTGGTC
165	GTCATCATCATGXACCACCXTGGTC
164	XXXATCATCATGAACXACCCTGGTC
164	GTXATXXTCATGAACCACCCTGGTC
164	GTXATXXTCATGAACCACCCTGGTC
164	GTCATCATCAXXAXCCACCCTGGTX
164	XTCXTCATCATGAACCACCCTXGTC
163	GTCATCATCATGXACCACCCTGXXX
163	GTXATCAXXXTGAACCACCCTGGTC
163	GTXATCAXXXTGAACCACCCTGGTC
163	GXCXTCATCATGXACCACCCTGGTC
163	XXXATCATCATGAACCACCCXGGTC
162	XTCAXCATCAXGAACCACCCTGGTC
162	XTXATCATCATGAACCAXCCTGGTC
162	XTXATCATCATGAACCAXCCTGGTC
162	XTCATCAXCATGAACCACCCTGGXC
162	XTCATCATCATGAACCACXCTGGTX
161	GXXATCATCATGAACCACCCXGGTC
161	GTCAXCAXXXTGAACCACCCTGGTC
161	GTCATCATCAXGAACCACCCTXGXC
161	GTCATCATCAXGAACCACCCTGXXC
161	XXCATCXTXATGAACCACCCTGGTC
160	XXXATCATCATGAXCCACCCTGGTC
160	GXXATCAXCATGAACCACCCTGGTC
160	GTCXTCAXXXTGAACCACCCTGGTC
160	GXXXTCATCXTGAACCACCCTGGTC
160	GTCXXCATCATXAACCACCCTGGTC
159	GTCATCATCXTGAACXACCCTGGTX
159	GTCATCATCATGAXCCACCCTXGXC
159	GTCATCATCATGAXCCACCCTXGXC
159	GTCATCATCXTGXACCACCCTGGXX
159	GTXXXCATCATGAACCACCCTGGTX
158	GTCATCATCATGAAXCACCCXGGTC
158	GXCATCATCATGAACCACXCTGGTX
158	GTCATCATCATGAACCACXCTGXXC
158	GTCATCATXXTGAACCACCCTGXTC
158	GTCATCAXCATGAXCCACCCTGGTC
157	GTCATCATCATGAAXCXCCCTGGXX
157	GTXATCATCXTGAACCACCCTGGXC
157	GTCATXATCATGAXCCACCCTGGTC
157	GTCXTCATCATGAACCXCCCTGGTX
157	XTCXXCXTCATGAACCACCCTGGTC
156	XTCATXXTCATGAACCACCCTGGTX
156	GTCATCATXATGAACCACCCTXGTX
156	GTCATCATXATGAACCACCCTXGXX
156	GTCATCATXATGAACCACCCTXGXX
156	GXCAXCAXCATGAACCACCCTGGTC
155	GTCXXCATCATGAACXACCCTGGTC
155	XXXATCATCATGXACCACCCTGGTC
155	GTCXXCAXCATGAACCACCCTGGTC
155	GTCXXCAXCATGAACCACCCTGGTC
155	XTCAXCAXCATGAACCACCCTGGTC
154	GTCATCATCXTGAACCACCCTGXXC
154	GTCATCATCXTGAACCACCCTXXTC
154	GXXATCATCATGAACCAXCCTGGTC
154	GTCATCATCATGAACCXCCXTGGXX
154	GTXXTCATCATGAACCACCCTXGTC
153	GTCXTCXTXATGAACCACCCTGGTC
153	GXXXTCATCATGXACCACCCTGGTC
153	GXCAXCATXATGAACCACCCTGGTC
153	GTXXTCATXATGAACCACCCTGGTC
153	XXCXTCAXCATGAACCACCCTGGTC
152	GXCATCATCATGAACXACCCTGGXX
152	GXCATXATCATGAACCACCCTXGTC
152	GXCATXATCATGAACCACCCTXGTC
152	XXCATCATCATXAXCCACCCTGGTC
152	GXCXTCATCATGAACCAXCCTGGTC
151	XTCATCAXCATGAACCACCCTXGTC
151	XTCATCATCATGAAXXACCCTGGTC
151	XTCATCATCATGAAXXACCCTGGTC
151	XXXATCATCATGAACCACCCTGXTC
151	GTCAXXATCXTGAACCACCCTGGTC
150	GTCATCATCATXAXCCXCCCTGGTC
150	GXCXTCATCATGAACCACXCTGGTC
150	GXCXTCATCATGAACCACXCTGGTC
150	XXCXTCATCATGXACCACCCTGGTC
150	GTXXTCATCATXAACCACCCTGGTC
149	GTCATCATCATGAAXXACCCTGGTX
149	GTCATCXTCXTGAACCACCCTGGTX
149	GTCATCXTCXTGAACCACCCTGGTX
149	XTCATCAXXATGAACCACCCTGXTC
149	GXCATCATCATGAACCACCCTXXXC
148	XTCATCATCXXXAACCACCCTGGTC
148	GXCATCATCATGAACCXCCCTGXTC
148	XTCATCAXXATGAACCACCCTGGXC
148	GXCATCXTCATGAACCACXCTGGTC
148	XTCATCATCATGXACCXCCCTGGTC
147	GTCXXXATCXTGAACCACCCTGGTC
147	XTCXTCATXATGAACCACCCTGGTX
147	XTCATCATXATGAACCACCCTXGTC
147	GTXATXXXCATGAACCACCCTGGTC
147	XXCAXCATCATGAACCACCXTGGTC
146	GTXATCXTCATGAACCACCCTGXTC
146	GTXXXCATCATGAACCXCCCTGGTC
146	GTXXXCATCATGAACCXCCCTGGTC
146	GTCATCATCATGAACCXCCCTGXXX
146	XTCATCATCATGAACCXCCCTXGTC
145	XTCATCATCATGAACCACCCTXXTC
145	GTCATXATCXTGAACCACCCTGGXC
145	GTCATXATCXTGAACCACCCTGGXC
145	GTCATXATCATGAACCACCCXGGTC
145	XTCATCATCATGXACCAXCCTGGTC
144	XTCATCXTXATGAACCACCCTGGTX
144	GTXATCATCAXGAACCACCCTGGXC
144	GTXATCATCAXGAACCACCCTGGXC
144	GTCATCATCXTGAACCACXCTGGTX
144	GXCATCATCATGAACXXCCCTGGTX
143	XTXATCAXXATGAACCACCCTGGTC
143	XTCXTCAXCXTGAACCACCCTGGTC
143	XTCXTCAXCXTGAACCACCCTGGTC
143	GTCATCATCATGXACCXCXCTGGTC
143	XTCATCATCATGAACCAXCCTGGXX
142	XTCATCATCAXGAACCACCCTXGTC
142	GXCATCATCXTGAACCACCCTGXTC
142	GTCATCXTCATGAACCACCCXGGTX
142	GTCATCATCATXXACCXCCCTGGTC
142	GTCXTCATCXTGAACCACCCTXGTC
141	GTCXTCATCAXXAACCACCCTGGTC
141	GTCATCATCATGAACCXCCCTXGXC
141	GTCATCATXAXXXACCACCCTGGTC
141	XTCXTCATCATGAACCACCCTXGXC
141	GTCATCAXXATXAACCACCCTGGTC
140	GXCATCXTCATGAACCACCCTXGTX
140	GTCATCATCATGAACCACXCTXGXC
140	GTCATCATCATGAACCACXCTXGXC
140	GTCATXATCXTGAACCACCCTGGXX
140	XTCAXCATCATGAACCACCCTGXTC
139	GTCATCAXCATGXXCCACCCTGGTC
139	GTCATCATCAXXAACCACCCTGGXC
139	GTCATCATCAXXAACCACCCTGGXC
139	GTCXXXATCATGAACCACCCTXGTC
139	XTCATCATCATGAXCCXCCCTGGTC
138	XTCATCATCATGAACCACXXTGGTC
138	GXCATCXTCXTGAACCACCCTGGTX
138	GXCATCXTCXTGAACCACCCTGGTX
138	GTCAXCATXXXGAACCACCCTGGTC
138	XTXXTCATCATXAACCACCCTGGTC
137	XXCATXATCATGAACCACCCTXGTC
137	GTXAXCATCATGAACCACCCTGXTC
137	GTCAXXATCATGAACCAXCCTGGTC
137	GTCATCATXATGAACCACCCTXGXC
137	GTCXXXATCAXGAACCACCCTGGTC
136	GXCATCXTCATGAAXCACCCTGGTC
136	GXCATCATCATGAXCXACCCTGGTC
136	XTCATXATCATGAACCACCCTGXTX
136	XTCAXCATCATGAACCACCCTGXTX
136	GXCATCATCATGAACCACCCXXGXC
135	XTXATCATCXTGAACCACCCTGGTX
135	GTCATCATCXTGAACCACCXTGGTX
135	GTCATCATCXTGAACCACCXTGGTX
135	GXCATCATCATGAACXACCCTGGXC
135	XTCATCATCAXGAXCCACCCTGGTC
134	GXCAXCATCATGAACCXCCCTGGTC
134	XTCATCXXCATGAACCACCCTGXTC
134	XTCATCXXCATGAACCACCCTGXTC
134	XXCAXCATCATGAACXACCCTGGTC
134	GTCATCXTCATGAACCACCCXGXTC
133	GXXATCATCATGAACCACCCTGXXC
133	XTCXTCATCATGAAXCACCCTGGTC
133	XTCXTCATCATGAAXCACCCTGGTC
133	XXCATCATCATXAACXACCCTGGTC
133	XTCATCATCATGAXCCACXCTGGTC
132	GTCATCAXXATGAACCACCXTGGTC
132	GTCATCATCATGAXCCACCCXGXTC
132	GTCATCATCATGAXCCACCCXXGTC
132	GTCATCATCAXGXACCACCCTGGXC
132	GXXATCAXCATGAACCACCCTGGXC
131	GXCXTCXTCATGAACCACCCTGGXC
131	GTCATCXTCXTGAACCACCCTGXTC
131	XTCATCATCATXAXCCACCCTGXTC
131	XTCXXCATCAXGAACCACCCTGGTC
131	GTCAXCATCATGAACCAXCCTGGTX
130	GTXATXAXXATGAACCACCCTGGTC
130	GTCATCXTXATGAXCCACCCTGGTC
130	XTCATCATCXXGAACCACCCTGGXC
130	XXCATCATXATGAXCCACCCTGGTC
130	GXCATXATCAXGAACCACCCTGGTC
129	GTCATCATCATGAAXCXCCCTGGXC
129	GXCATCATCXTGAACCACXCTGGTC
129	GTCATXATCAXGAACCACCCTGGXX
129	GTCATCATCXTXXACCACCCTGGTX
129	GTXATCATCATGXACCACCCTGGXC
128	GTXATCXXXATGAACCACCCTGGTC
128	GTCATXAXCATGAACCACCCTXGTC
128	GTCATXAXCATGAACCACCCTXGTC
128	GXCATCATCATGXACCACCCTGXTC
128	GTXATCAXCATGAACCACCCTGGXC
127	GTCXTCATCATGAACCXCCCTGXTC
127	XXCATCATXATGAACCXCCCTGGTC
127	GTXXTCATCATGAAXCACCCTGGTC
127	XTCATCATXATGAACXACCCTGGTC
127	GTCATXXTCATGXACCACCCTGGTC
126	XXCATCATXATGAACCAXCCTGGTC
126	XXCATCXTCAXGAACCACCCTGGTC
126	GXXATXATXATGAACCACCCTGGTC
126	GTCATCATCXXXAACXACCCTGGTC
126	GXCATCATCATGAACCAXCXTGGTC
125	GTXAXCXTXATGAACCACCCTGGTC
125	GTCXTCXTXXTGAACCACCCTGGTC
125	GTCXTCXTXXTGAACCACCCTGGTC
125	GTXXTCATCATGAACCAXCCTGGTC
125	GTCATCATCXTGAAXCACCCTGGTX
124	GXCAXCATCATGAACCACCXTGGTC
124	GTCATCXTXATGAACCACCCTXGTX
124	GTCATCXTXATGAACCACCCTXGTX
124	XTXATCATXATXAACCACCCTGGTC
124	GTXAXCATCATGAACCACXCTGGTC
123	GTCATCXTCATGXACCACCCTGGXX
123	GTCATCATCATGAXXCACCCTGGXC
123	GTCATCATCATGAXXCACCCTGGXC
123	GTCAXXATCATGAACCACCXTGGTC
123	GTCXTCXXCATGAACCACCCTGGTX
122	GTCATCATCATGAAXCACCCTGXXC
122	GXCXXCATCATGAACCACCCXGGTC
122	GXCXXCATCATGAACCACCCXGGTC
122	GTCAXCATCATGAACCXCCCTXGTC
122	GXCATCATXATGAACCACCCTXGTX
121	GXXATCATCATGAXCCACCCTGGTX
121	XTCXXCATCATGAACXACCCTGGTC
121	XTCXXCATCATGAACXACCCTGGTC
121	GTCATXATCATXXACCACCCTGGTC
121	GTCXXXATCATGAAXCACCCTGGTC
120	GTCATCATCATXAACCACCCXXGTC
120	GTCATCATCATGAACXXCCXTGGTX
120	GTCATCATCATGAACXXCCXTGGTX
120	XXCATCATCATGAACCACCXTGXTC
120	GXCXTCAXCATGAACCACCCTGGXC
119	XTCATCATCATGAACCXXXCTGGTC
119	GTCXTCATCATGAAXCXCCCTGGTC
119	GTCXTCATCATGAAXCXCCCTGGTC
119	GTCATCATCATXAACCACCXTGXTC
119	XTCATCATCAXXXACCACCCTGGTC
118	GTCATCATCAXGAACCACCCXXGTC
118	GTCXTCATCXTGXACCACCCTGGTC
118	XXCATCATCATXAACCACCCXGGTC
118	GTCXTCATXATGAACCACCCTGGXC
118	GTCATCATCAXXAXCCACCCTGGXC
117	GTCATCATCXTGAXCCXCCCTGGTC
117	XTCATXXTCATGXACCACCCTGGTC
117	XTXATCAXCATGAACCACCCTXGTC
117	GTCATCATCATGXXCXACCCTGGTX
117	GTCATXATCXTGAACCACCCTXGTC
116	GXCATCAXCATGAACXACCCTGGTC
116	GXCATCATCATGAACCACCCXXGTX
116	GXCATCATCATGAACCACCCXXGTX
116	XTCATCATCXTGAXCCACCCTGGTX
116	GTCATXATCATGAACCACCCTXXTC
115	XXCATCATCATGXACCACCCTXGTC
115	GTXXTXATXATGAACCACCCTGGTC
115	GTXXTXATXATGAACCACCCTGGTC
115	GXCAXCATXATGAACCACCCTGGTX
115	GTCXTCATCATGXACCXCCCTGGTC
114	GTCATCATCATGAXCCXCCXTGGTC
114	XTCATCATCAXGAACCACCCTGXTX
114	XTCATCATCAXGAACCACCCTGXTX
114	GTCATCATCAXGXACCACCCTGXTC
114	GXCATCAXCXTXAACCACCCTGGTC
113	GTCAXXATCATGAACCACCCTGXXC
113	GTXATXATCATGAACCACCCTXGTX
113	XXCATCATCATGAACXAXCCTGGTC
113	GTCATCATCATGAACCXCCXTGXTC
113	GTCATCATCAXXAACCACCCXGGTC
112	GTCATCATCAXGAACCACXCTGGXX
112	GTCATCATCXXGXAXCACCCTGGTC
112	GTCATCATCXTGAACXACXCTGGTC
112	GXCAXCXTCATGAACCACCCTGXTC
112	GTCATCATXATGXACCACCCTGXTC
111	XTCXTCATCATGAACCXCCXTGGTC
111	GXCAXCATCATXAACCACCCTGGTX
111	GXCAXCATCATXAACCACCCTGGTX
111	XTCAXCXTCATGAACCACCCTXGTC
111	GTCAXCATXATGAACCACCCTGXTC
110	XTCATXATCATGAACCAXCCTGGTC
110	XTXAXCATCATGAACCACCXTGGTC
110	XTXAXCATCATGAACCACCXTGGTC
110	GTCATCATCATXAACCACXCTGGXC
110	GXCXTCATCATXAXCCACCCTGGTC
109	XTXATCATCXTGAXCCACCCTGGTC
109	GXCATCATCXTXAXCCACCCTGGTC
109	GXCATCATXATGAAXCACCCTGGTC
109	GTCXTCATCATGAACCACCCTXXTX
109	GTCATCXXXATGAACCAXCCTGGTC
108	GTCATCATCATGAAXXACCCTXGTC
108	GTCXTCXTCAXGAACCACCCTGGTX
108	GTCATCXTCXTGAACCACCCTXGTC
108	GXXAXCATCATGAACXACCCTGGTC
108	GTCXTCATCXTGAACCACCCTGXTX
107	GTXAXCATXATGAACCACCCTGGTX
107	XXCATXATCAXGAACCACCCTGGTC
107	XXCATXATCAXGAACCACCCTGGTC
107	XTCATCATCXTGAACCAXCCTGGXC
107	XTCATCATCATGAACCACCXTXGTX
106	GTCATCXTCATXAACCACCXTGGTC
106	GTCATCATCATXAACCACCCXXGXC
106	GTCATCATCATXAACCACCCXXGXC
106	GTCATCATCATGAXCCACCCXXGXC
106	GTCXTCATCXTGAACCACCCTGXXC
105	GTCATCATCXTXAACCACCCTGXTC
105	GTCATCATCATXAACXACCCTGGXC
105	GTCATCATCATXAACXACCCTGGXC
105	XTCATXAXCATGAACCACCCTXGTC
105	GTCATCATCATGAAXCACCCXXGTC
104	XTCATCATCATGAAXCXCCCTGGTX
104	GTCATXAXCATGAACCACCCTGXTX
104	GTCATXAXCATGAACCACCCTGXTX
104	GTXATXATCAXGAACCACCCTGGTC
104	GTCATCATCATGAACCXXCCTXGTX
103	GTCATCAXCATGAACCACCCTXXXC
103	GXCATCATCATXAXCCACCCTGGXC
103	GXCATCATCATXAXCCACCCTGGXC
103	GTCAXXXTCATGAACCAXCCTGGTC
103	GTXAXCATCATGAXCCACCCTGGTX
102	XTXATCATCATGAACCXCCXTGGTC
102	GTCATCATCAXGAACCACXXTGGTC
102	GTCATCATCATGAACCAXCXXGGTC
102	GTCXXCXTCATGAACCACCCTGXTC
102	XTCATCAXCXTGAXCCACCCTGGTC
101	XTCATCXTCXTGAACCACCCTXGTC
101	XTCATCATCATGXACCACCCXXGTC
101	GTXATXXTCATGAACCACCCTXGTC
101	GTCAXCAXCATGAACCAXCCTGGTC
101	XTCATCATCATGXXXCACCCTGGTC
100	GTCATCATCATGAXXXAXCCTGGTC
100	GTCXTCXTCXXGAACCACCCTGGTC
100	GTCXTCXTCXXGAACCACCCTGGTC
100	GTCATCATCATGAACCXXXCTGGXC
100	GTCATCAXCATGAACCACCXTXGTC
99	GTCXTCATCXTXAACCACCCTGGXC
99	GTCATCXXCATXAACCACCCTGGTX
99	GTCATCXXCATXAACCACCCTGGTX
99	GTCATCATCXTGAACCAXCCXGGTC
99	GXCATCAXCATGAACCXCCCTGGTX
98	GTCATCATXATGAACCACCXTXGTC
98	GXXATCATCAXGAACCACCCTXGTC
98	GXXATCATCAXGAACCACCCTXGTC
98	GTCATCATCATGXAXCACCCTGXTC
98	GTCATCATCAXGXXXCACCCTGGTC
97	XTCATCATCXTGAACXXCCCTGGTC
97	XTCXTXATCATGAACCAXCCTGGTC
97	GXCATXATCXTXAACCACCCTGGTC
97	XTCATCXTCXTGAXCCACCCTGGTC
97	GTCATCATCATGAACXXCCCXGGTC
96	GTCATCATCATGAAXCXCCCTXGXC
96	GTCATCATCXTGAAXCXCCCTGGTX
96	GTCATCATCATGXXCCACCCTXGXC
96	XTCATCATXAXGAXCCACCCTGGTC
96	GXXATCATCATGAACCXCCCXGGTC
95	GTCATCAXCXTGAACCACCCXGGXC
95	XTCATCATCATGAACXACCXTGGTX
95	XTCATCATCATGAACXACCXTGGTX
95	GTCAXCATCAXGXACCACCCTGGTC
95	GTCATCATCATGAXCCACXCTGXTC
94	XTCATCATCAXXAACXACCCTGGTC
94	GTCATCATCATGAACCACXCXXGTX
94	GTCATCATCATGAACCACXCXXGTX
94	GTCXTCATCATGAAXCACCCTGGXC
94	GTXATCXTCATGAACCACCCTGXXC
93	GTCAXCATXAXGAACCACCCTGGTX
93	GXXATCAXCATXAACCACCCTGGTC
93	GXXATCAXCATXAACCACCCTGGTC
93	GTCATCXTCATGAACXACXCTGGTC
93	GTCATCATCATXAACCACCCXXXTC
92	GXCATCXXCATGAACCXCCCTGGTC
92	GTCATXAXXATXAACCACCCTGGTC
92	GTCXTCATCATGAAXCACCXTGGTC
92	GTCATCATCATGAXXXACCXTGGTC
92	XXCATCATCATGXACCACCXTGGTC
91	GTCAXXATCAXXAACCACCCTGGTC
91	GTXXTXATCATGAACCAXCCTGGTC
91	GTCATCATXAXXAAXCACCCTGGTC
91	GTCXTCATCXTGXACCACCCTGGTX
91	GXCXTXATCATGAAXCACCCTGGTC
90	GTCATCATCAXGXACCACXCTGGTC
90	GTCATCATCATXAXCXXCCCTGGTC
90	GTCATCATCATXAXCXXCCCTGGTC
90	GTCATCATCXTXAACXXCCCTGGTC
90	GXCAXCATCXXGAACCACCCTGGTC
89	GTCATCATCATGAAXCAXCCTXGTC
89	GTCAXCATXATGAACCXCCCTGGTC
89	GTCAXCATXATGAACCXCCCTGGTC
89	XTXATCATCATXAACCACCXTGGTC
89	GTCXTXATCATGAACCXCCCTGGXC
88	GTCATXXTCATGXACCACCCTGGXC
88	GTCATXATXAXXAACCACCCTGGTC
88	GTCATXATXAXXAACCACCCTGGTC
88	GTCATCATCATGAXCCXCXCTGGTX
88	GTCATCATCATGAACXXXCCTGGXC
87	GTCATCATCATGAACCAXCXTGXTX
87	GTCXTCATXATGAACCACCXTGGTC
87	GTCXTCATXATGAACCACCXTGGTC
87	GTCATXATCAXXXACCACCCTGGTC
87	GXCXTCATXATXAACCACCCTGGTC
86	GXXAXCATCATGXACCACCCTGGTC
86	GTCATCAXXATGAACCACCCXGGXC
86	XTCATCATCATGAACXACCCXXGTC
86	GTCATCAXCATGAACCXCCCXGGTC
86	GTXATXATXATXAACCACCCTGGTC
85	GXCAXCAXCATGAACCACCCTGXTC
85	GTCXTCATCATGAAXCACCCTXGTC
85	GTCATXATCATGAACCAXCCTXGTC
85	GTCATXATCXTGAXCCACCCTGGTX
85	GTCATCATCATGAAXCXCCCTGXXC
84	GTCATXATCXTGAACCACXCTGGTC
84	GTCATCAXXATGAACCXCCCTGGTX
84	GTCATCAXXATGAACCXCCCTGGTX
84	XTCATCXXCATGAAXCACCCTGGTC
84	GTCATXAXCXTGAACCACCCTXGTC
83	GTCXXCATCXTGAXCCACCCTGGTC
83	GTCXXXATCATGAACCACCXTGGTC
83	GTCXXXATCATGAACCACCXTGGTC
83	GTCAXCATCATGAXCCACCCXGGTC
83	GTCATXATXATGAACCACCXTGGTC
82	XTXATCXTCATGAAXCACCCTGGTC
82	GTCATCATCATGAACXACCXTXGTC
82	GTCATCATCATGAACXACCXTXGTC
82	GTCATXATCXTGAACCACCCTGXXC
82	GTCATCXTCATGAACXACCCTXGTX
81	GTCATCXXCATGAACXXCCCTGGTC
81	XTCATCXTCAXGXACCACCCTGGTC
81	GTCATCATCATGAACXAXCCTGXTX
81	GTCATCATXXTGAXCXACCCTGGTC
81	XTCATCATCATXXACCACCCTXGTC
80	GXCATCATCAXGAACCACCCXGXTC
80	GTCATCATCATXXACXACCXTGGTC
80	XTCAXCAXCATGAACCAXCCTGGTC
80	GTCXTCAXCATGAACCACCCTXGTX
80	GTCATCATCATGXXXCXCCCTGGTC
79	GTCATXATCATGAACCAXCCXGGTC
79	GTCATCAXXATGAXCCACCCTGGTX
79	GTCATCAXXATGAXCCACCCTGGTX
79	GTCATCATCXTGAACCXCCXTGGXC
79	GTCATCATCATGAACXACCXTGXXC
78	GTCXTCATCAXGXACCACCCTGGTX
78	GTXXTCATCATGAACCACCCXGXTC
78	GTXXTCATCATGAACCACCCXGXTC
78	GTCATCXTCATGXACCACCCXGGTC
78	XTCAXCATCATGAACCXCCCTXGTC
77	GTCXTCATCATGAAXCACCCXGGTC
77	XTXATCATCAXGXACCACCCTGGTC
77	XTXATCATCAXGXACCACCCTGGTC
77	GXCATXATCATGAXCCACCCTGGXC
77	GTXATCAXCXTGAACCACCCTGXTC
76	XTCATCATXATXAACCACCXTGGTC
76	XTCATCATCATGAXCCXCXCTGGTC
76	XTCATCATCATGAXCCXCXCTGGTC
76	GTCXTCATCAXGAACCACCXTGGTC
76	GTCATCATCATXXACCACCCXGGXC
75	GXCATCAXCATGAACCACCCXGGTX
75	GTCATCAXCXTGAACCXXCCTGGTC
75	GTCATCAXCXTGAACCXXCCTGGTC
75	GTCATCAXXATGAACCACXCTGGXC
75	GXCXTCATCATXAAXCACCCTGGTC
74	GTXAXCATCAXGAACCACCCTGGXC
74	GTCATCXTCATGAXCCACCCTXGXC
74	GTCATCXTCATGAXCCACCCTXGXC
74	GXCATCATCATGAAXCACXCTGGTX
74	XTCATXATCATGAACCAXCCTGGTX
73	GTCATCATCXTGAAXCACCCXGGTC
73	GXCATCATCATGAAXCXCCCTGGXC
73	GXCATCATCATGAAXCXCCCTGGXC
73	GTCAXXATCATGAACCACCCTXXTC
73	XTCATCATXATGXACXACCCTGGTC
72	XTCATCXXCATGAACCACXCTGGTC
72	XTXATCATCATGAAXCACCCTGXTC
72	GTCATCATCATGAACCXXCCXGXTC
72	GXCATCATCATGAAXCACCCXGGTX
72	GTCXTCAXCXTGAACCACCCTXGTC
71	GTXATCATCATXAACCACCCTXGXC
71	GTCATCXTCATXAACXACCCTGGTX
71	GXCATCATCAXGAACXXCCCTGGTC
71	GTCATCATCAXGAAXCXCXCTGGTC
71	GTCATCXTCAXGAACCACCCXGGTX
70	GTCATCAXXATXAACCACCCTGXTC
70	XTCAXCATXATGAACCAXCCTGGTC
70	XTCAXCATXATGAACCAXCCTGGTC
70	XTCXTCATCATXAACCACCCXGGTC
70	GTCATCXXCATGAACCAXCCTGGXC
69	GTCATXATCAXGAACCACCCTXGTX
69	GTCATCAXCATGAACCACCXTXGTX
69	GTCATCAXCATGAACCACCXTXGTX
69	GTXATCATCATGAACCXCCCXGGTX
69	XTCATCATCAXGAACCACCXTGGXC
68	GTCATCATCATGAACCAXXCXXGTC
68	GTCXTXATCATGAACXACCCTXGTC
68	GXCATCATCATGXACCXCXCTGGTC
68	GTCXTCATCAXXAACXACCCTGGTC
68	GTCXTCATCATGAACCACXCXGGTX
67	GTCATCAXCAXGAACCACCCTXGXC
67	GTCAXCATXATGAACCACCCTGXTX
67	GTCATCAXXATXAACCACCCTXGTC
67	GTCATCAXCATGAACCACXXTGGTX
67	GTXATCATCATGAACCAXCXTGGXC
66	GTCATCATXATXAACCACCXTGGTX
66	GTCAXCATCATGAACCACCXXXGTC
66	GTCAXCATCATGAACCACCXXXGTC
66	XTCAXCAXCATXAACCACCCTGGTC
66	GTCXTCATCXXGAACCACCXTGGTC
65	GTCATCATCATXAAXCACCCTGXXC
65	GTCATCXTCATGXACXACCCTGGXC
65	GTCATCXTCATGXACXACCCTGGXC
65	GXCAXCATCATGAXCCACCCTGXTC
65	XTCATCATCAXGAAXCACCCTGGXC
64	GTXAXCATCATGAACCACXCTXGTC
64	GTCATXXTCAXGXACCACCCTGGTC
64	GTCATXXTCAXGXACCACCCTGGTC
64	GTXATCAXCATGAACCACCCTXXTC
64	GTCATCXTCXXGAACXACCCTGGTC
63	GTCAXCXTCATXAXCCACCCTGGTC
63	GTCATCATXATGAACCXCCCTGXTX
63	GTCATCATXATGAACCXCCCTGXTX
63	GTXATCATCXTGAXXCACCCTGGTC
63	GXCATCATCXTXAACCACCXTGGTC
62	GTCAXCAXCATXAACCACCCTGGXC
62	GTXATCAXCATGAACXACCCTGGTX
62	GTCXTCAXCXTGAACCACCCXGGTC
62	GTCATCATXAXGAACXACCCTGGXC
62	GTCATCATCXTGAACXXCCCTGXTC
61	GTCATCATXATGAAXXXCCCTGGTC
61	GTCXXCATCATGAXCCACCCTXGTC
61	GTCATCATCATXAACXAXCCTGGXC
61	GTXATXATCXTGAACCXCCCTGGTC
61	XTCATCATCATGAXCCACCXTXGTC
60	GTXATCATXATGAACCXCCCTGGTX
60	GTCATCAXCAXGXACCACCCTGGXC
60	GTCATCAXCAXGXACCACCCTGGXC
60	GTCATCATCATGXAXCACCCXGGTX
60	XTCAXCATCATGAXCCACCCXGGTC
59	GTCATCATCATGAACCAXXXTGGTX
59	GTCXTXATCXTGAACCACCCXGGTC
59	GXCATCATCATGAACCAXXXTGGTC
59	GTCAXCATCATXXACCACCCTGGXC
59	GTCATCATCATGAAXCAXXCTGGXC
58	GTCATCATXXTGAACCXCCCTXGTC
58	GTCATCATCAXGAACXACXCTGGTX
58	GTXXTCXTCATGAAXCACCCTGGTC
58	XTCATXATCATXAACCACXCTGGTC
58	GTXXTCATCXTGAACCACXCTGGTC
57	XTCATCATXATGAAXCACCCTGGXC
57	GTCAXCATCXTGAACCACCCTXXTC
57	GTCAXCATCXTGAACCACCCTXXTC
57	GTXATCAXCATGAAXCACCCTGGTC
57	GXCATCATCATGXACCACXCTXGTC
56	GTCATXATCATXAACXACCCTGGTX
56	GTXATCATCATGXACCACCCTXXTC
56	GTXATCATCATGXACCACCCTXXTC
56	GTCATCATCXTXAACCXCCCTXGTC
56	GXCATCATCATGAACXAXCCTGGXC
55	GTCATCATCXTGAACCXXCCXGGTC
55	GTCATCATXATGAAXCXCCCTGGXC
55	GTCATCATXATGAAXCXCCCTGGXC
55	GXCATCATCATGAACXXCCCTXGTC
55	GTCATCXTCATGAACXACCCTGXXC
54	GTCATCATXXTGAAXCACCXTGGTC
54	GTXATCATCATGAXCCACXCTGGTX
54	GTXATCATCATGAXCCACXCTGGTX
54	GTCXXCATCATGAXCCXCCCTGGTC
54	GTCATCATCATXAACXACCCXGGTX
53	GTCATXXTCAXGAACCACCCTXGTC
53	GTCATXATCATGXACCXCCCTGGTC
53	GTCATXATCATGXACCXCCCTGGTC
53	GTXATCATCATGAACXACCCXGGTX
53	GTXAXCATCATGAACCAXCCTGXTC
52	GTCATCAXCXTGXAXCACCCTGGTC
52	GTCATCATCXTGAXCXACCCTXGTC
52	GTCATCATCXTGAXCXACCCTXGTC
52	GTXATXATCATGAACCXCCXTGGTC
52	GTCXTCATCATXAACCXXCCTGGTC
51	XTCATXATCATGAXCCACCCTGXTC
51	GTCATCXTCATGAXCCACCCXGXTC
51	GTCATCXTCATGAXCCACCCXGXTC
51	GTCATXATXAXGAACXACCCTGGTC
51	GTCATCXTCATGAACCAXXCTGGXC
50	GTCATCATXATGAACXXCCCTGXTC
50	XTCATCATCATGAACXACXCXGGTC
50	XTCATCATCATGAACXACXCXGGTC
50	GTCATCATCATGXACCXCCXTGXTC
50	GTCATCATXAXGAACXACCXTGGTC
49	GTCATCAXCATGAACCXCCCTXXTC
49	GTCATCAXCATGAACCXCCXTGXTC
49	GTXXTCATCATGXACCACCXTGGTC
49	GTCATCXTXATXAACCACCCXGGTC
49	GTXATCXTCATGAACCXCXCTGGTC
48	GTCATCAXCATGXACCACXCTGGTX
48	XTCATXATCATGAXCCACCCXGGTC
48	GTXXTCATCATGAXCCAXCCTGGTC
48	XTCATCATXATGAACCACXXTGGTC
48	GTCATXATCATGAACCACCXXGGTX
47	GTCATCATCXXGAAXCACCCXGGTC
47	XTCATXATXATGAACCACXCTGGTC
47	XTCATXATXATGAACCACXCTGGTC
47	GTCATCXTXATGAAXXACCCTGGTC
47	GTCATXATCATGAACCAXCXTGGXC
46	GTXATCATCATGXXCCACCCTXGTC
46	GTCATXATCATGAXCCACCXTGGTX
46	GTCATXATCATGAXCCACCXTGGTX
46	GTCATXATCAXXAACCAXCCTGGTC
46	GTCATXXTCATGAACCACXCXGGTC
45	GTCXTCATCATGAXCXACCXTGGTC
45	GTCAXCATCXTGAXCXACCCTGGTC
45	GTCAXCATCXTGAXCXACCCTGGTC
45	GTCAXCXTCATGAACXACXCTGGTC
45	GTCAXCATCATGAAXCACCCTXGXC
44	GTCAXCATXATGAAXCACCCTGGTX
44	GTCATXXTCATGAAXCACCCTXGTC
44	GTCATXXTCATGAAXCACCCTXGTC
44	GTCAXCATCATXAACCAXCCTGGTX
44	GTCAXCATCAXGAXCCACCCTGGXC
43	GXCATXATCAXGAACCACCXTGGTC
43	GTCAXCXTCAXGAACCAXCCTGGTC
43	GTCAXCATCATXXACCACCCXGGTC
43	XTCATCATCATGXACCAXCCXGGTC
43	GTCXTCATCAXGXACCXCCCTGGTC
42	GTCATCXTCATXAACCAXXCTGGTC
42	GTXATCXTCATGAXXCACCCTGGTC
42	GTCATCXXCATGAACCACXCXGGTC
42	GTXATCATCXTGAACXACCCTGXTC
42	GTCATCATXATXAAXCACCCTGGTX
41	GTCAXCAXCAXGAACXACCCTGGTC
41	GTXAXCATCAXGAACCAXCCTGGTC
41	GTXAXCATCAXGAACCAXCCTGGTC
41	GTXATCATCXTGAAXCACCCTGGXC
41	GXCATCATXATXAACCACXCTGGTC
40	GXCATCATCATGAAXCACCXTGXTC
40	XTCATCATXATGAAXCAXCCTGGTC
40	XTCATCATXATGAAXCAXCCTGGTC
40	GTCAXCATCATGAAXCACCCXGGTX
40	GTCXTCATCATXAACCAXCCTXGTC
39	GTCATCXTCATGAXCCACXCTGGXC
39	GTCAXCATCATGXXCCACCXTGGTC
39	GTCAXCATCATGXXCCACCXTGGTC
39	GTCATXATCAXXAACCACCCXGGTC
39	GTCAXCATCATGAXCCACCXTGGXC
38	XTCATXATCATGXACCACCXTGGTC
38	GTCXTCATCATXAACCACCXTGGXC
38	GTCXTCATCATXAACCACCXTGGXC
38	GTXATCAXCATGAXCCACCCTGXTC
38	GTXATXATCATXAACCAXCCTGGTC
37	GTCATCATCXTXAACCACXCTXGTC
37	XTCATCATCATGAAXCACXCTGXTC
37	XTCATCATCATGAAXCACXCTGXTC
37	GTCXTCATCATGAAXCACXXTGGTC
37	GTCATCATCATGXACXAXCCXGGTC
36	GTCXTCATCXTGXACCACCXTGGTC
36	GTCATCATCAXGAACXAXCXTGGTC
36	GXCATCATCATGXACCACXCXGGTC
36	GTCATXATCXTGAACXAXCCTGGTC
36	GTCATCATXATGAAXCAXCCTGGTX
35	GTCATXATCATGAAXCACCXTGGTX
35	GXCATXATCATGAACCAXXCTGGTC
35	GTCXTCATCATGAACXAXCCTXGTC
35	XTCATCATCAXGAACCACXXTGGTC
35	GTCATCAXCXTGAACXAXCCTGGTC
34	GTCATCAXCATGXXCCACCCTXGTC
34	GTCATCAXCAXGAACCACXCTGGTX
34	GTCATCAXCAXGAACCACXCTGGTX
34	GTCXTCATCXTGAACCACXCTGXTC
34	GTCATXATCATGAAXCXCCCTGXTC
33	GTCATCXTCAXGXACCACXCTGGTC
33	GTCATXATCATGAXXCXCCCTGGTC
33	GTCATXATCATGAXXCXCCCTGGTC
33	GTCAXCAXCXTGAACCAXCCTGGTC
33	GTCAXCAXCAXGAACCAXCCTGGTC
32	GTCXTCATCATGAAXCXCCCXGGTC
32	GTCAXCATCATGAACCAXCXTGXTC
32	GTCAXCATCATGAACCAXCXTGXTC
32	GTCATCATCXTGAAXCAXCCTXGTC
32	GTCATXATXATGAACCXCCXTGGTC
31	GTCXTCATCAXGAACXACCXTGGTC
31	GTCATCATXATGAACXACCCXGXTC
31	GTCATCATXATGAACXACCCXGXTC
31	GTCATXXTCATGAAXCAXCCTGGTC
31	GTCATCXTCATGXAXCACCCTGGXC
30	GTCAXCAXCATGAACCXCCCXGGTC
30	GTCATCATXATGAACCXCCXTGXTC
30	GTCATCATXATGAACCXCCXTGXTC
30	GTCAXCATCXTGAACXACCXTGGTC
30	GTCXTCATXATGAACCXCCCTXGTC
29	GTCATCAXXATGXACCACCCXGGTC
29	GTCATCATCATGAAXCACXCTXXTC
29	GTCATCATCATGAAXCACXCTXXTC
29	GTCXTCATCATGAAXCACXCTGXTC
29	GTXATCAXCATGAXCCACXCTGGTC
28	GTCXTCXTCATGAXCCACCXTGGTC
28	GTCATXAXCATGAAXCACXCTGGTC
28	GTCATCXTXATGAXCCACXCTGGTC
28	GTCATCATCATGAACXAXXCXGGTC
28	GTXATCATCATXAACCACXCTGXTC
27	GTCATXATCATGAACCXCCXTXGTC
27	GTCATXAXCATGAACCXCCCXGGTC
27	GTXATCATCAXGAACCACCXTXGTC
27	GTXATCATCATGAXCCACCXTGXTC
27	GTCATCAXCATGAAXCACXCTGGTX
26	GTCATXATCATXAACCACXCTGGTX
26	GTCATXATCATGAXCXACXCTGGTC
26	GTCATXATCATGAXCXACXCTGGTC
26	GTCATXATCAXGXACCXCCCTGGTC
26	GTCATCXTXATGXACCAXCCTGGTC
25	GTCXTCAXCATGAACXACCCXGGTC
25	GTCXTCXTCATGAAXCAXCCTGGTC
25	GTCXTCXTCATGAAXCAXCCTGGTC
25	GTCAXCATCAXGAXCCACCCXGGTC
25	GTCATXATCATXAAXCACCXTGGTC
24	GTCATCATXATXAACCAXXCTGGTC
24	GTCATXAXCATGXACCAXCCTGGTC
24	GTCATXAXCATGXACCAXCCTGGTC
24	GTCXTCAXCATGAXCCAXCCTGGTC
24	GTXATCATCAXGAACCACXXTGGTC
23	GTXATCAXCATGAACCAXXCTGGTC
23	GTCATCAXCATGAAXCACCCXGXTC
23	GTCATCAXCATGAAXCACCCXGXTC
23	GTXATCAXCATGXACCACCCXGGTC
23	GTXATCAXCATXAACCACCCXGGTC
22	GTCATCXTXATGAACCAXCCXGGTC
22	GTCATCAXCATGAACXACXCTGXTC
22	GTCATCAXCATGAACXACXCTGXTC
22	GTCATCAXCATXAACCAXCXTGGTC
22	GTCXTCATCATGAXCCAXCCTXGTC
21	GTCXTCAXCXTGAACCAXCCTGGTC
21	GTXATCATXATGAACCACCXTGXTC
21	GTXATCATXATGAACCACCXTGXTC
21	GTCXTCATCATGAAXCACCXXGGTC
21	GTCATXATCATGAAXCACXXTGGTC
20	GTCATCAXCATGAXCXACCCTGXTC
20	GTCATCAXCATXAACCACXCXGGTC
20	GTCATXATCATGXACXACCCTGXTC
20	GTCATCAXCAXGXACCACCCXGGTC
20	GTCATCAXCATGAXCCACCXTGXTC
19	GTCATCAXCATXAACCXCCCXGGTC
19	GTCATXAXCATXAACCACCXTGGTC
19	GTCATCXTCATXAAXCACCCXGGTC
19	GTXATCATCATGAACXAXCCTGXTC
19	GTCATCAXCAXGAXCCACCCTXGTC
18	GTCATCXTCATGAXCCAXCCXGGTC
18	GTCATCATXATGAAXCAXCXTGGTC
18	GTCATCATXATGAAXCAXCXTGGTC
18	GTCAXCATCATGXACCACCXTXGTC
18	GTCATXATCATGAAXCAXCXTGGTC
17	GTCAXCATCAXGAACCAXCCTXGTC
17	GTCATXATCATGAXCCXCCCTGXTC
17	GTCATXATCATGAXCCXCCCTGXTC
17	GTCXTCXTCATXAACCACCCXGGTC
17	GTCATXAXCATGAACXAXCCTGGTC
16	GTXATCATCAXGAACCAXCCXGGTC
16	GTCXTCATXATGAXCCACXCTGGTC
16	GTCXTCATXATGAXCCACXCTGGTC
16	GTXATCATCAXGAXCCACCCXGGTC
16	GTCXTCATCAXGAACCAXCCTGXTC
15	GTCATCAXCATGAAXXACCCTGXTC
15	GTCAXCATCATGAAXCACCCTXXTC
15	GTCAXCATCATGAAXCACCCTXXTC
15	GTCAXCATCATGAXXCACCCTGXTC
15	GTCATXATCATGAXXCACCXTGGTC
14	GTCATCAXCATGAACXACXCXGGTC
14	GTCATXATCAXGAXCCACCCXGGTC
14	GTCATXATCAXGAXCCACCCXGGTC
14	GTCATXATCATGAAXCACXCTXGTC
14	GTCAXCATCATXAACXACCCTGXTC
13	GTCATCXTCATGAXCCACXCXGGTC
13	GTCATXATCATGAXCCAXCCTXGTC
13	GTCATXATCATGAXCCAXCCTXGTC
13	GTCATXATCATGAXXCACCCTXGTC
13	GTCATXATCATGAAXCAXXCTGGTC
12	GTCATXATCAXGAAXCACXCTGGTC
12	GTCXTCATCATGAAXCACCCXXGTC
12	GTCXTCATCATGAAXCACCCXXGTC
12	GTXATCATCATGAAXCACXCXGGTC
12	GTCATCATCXTGAAXCAXXCTGGTC
11	GTCAXCATCAXGAAXCACCCTGXTC
11	GTCAXCATCAXGAAXCACCCXGGTC
11	GTCAXCATCAXGAAXCACCCXGGTC
11	GTCXTCATCATGAAXCACXCTXGTC
11	GTCATCATXATGXACCAXCCTGXTC
10	GTCXTXATCATGAACXACCCXGGTC
10	GTCATXATCATGAXXCACXCTGGTC
10	GTCATCAXCATGAXCCACXXTGGTC
10	GTCATCXTXATGAAXCACCCXGGTC
10	GTCATCAXCATGAXCCAXCCTGXTC
9	GTCATCXTXATGAAXCACXCTGGTC
9	GTCATXAXCATGAXCCACXCTGGTC
9	GTCATCXTCATGAXXCACCCTGXTC
9	GTCATCAXCATGAXCCAXCCXGGTC
9	GTCAXCATCATXAACCAXCCTGXTC
8	GTCATXATCATGAXCCAXCCTGXTC
8	GTCATCATXATGAACXACXCXGGTC
8	GTCATCATXATGAACXACXCXGGTC
8	GTCAXCATCATGAXXCACCCXGGTC
8	GTCATXATCATGAAXCAXCCXGGTC
7	GTCATCAXCATGAXCCACCXXGGTC
7	GTCATXATCATGXACCACCXTXGTC
7	GTCATXATCATGXACCACCXTXGTC
7	GTCATXATCATGAXCCACXXTGGTC
7	GTCATXATCAXGAAXCACCCXGGTC
6	GTCATCAXCATGAXXCACCCTGXTC
6	GTCATCAXCAXGAAXCACCCTGXTC
6	GTCATCAXCAXGAAXCACCCTGXTC
6	GTCAXCATCAXGAAXCACCCTXGTC
6	GTCAXCATCAXGAACXACCCXGGTC
5	GTCATXATCATGAXCCACCXTGXTC
5	GTCATXATCATGXACCACXCXGGTC
5	GTCATXATCATGXACCACXCXGGTC
5	GTCATCXTCATGAAXCAXCCTXGTC
5	GTCATCAXCAXGAACCAXCCXGGTC
4	GTCATCAXCATXAACCXCCCTXGTC
4	GTCATCAXCAXGXACCACCXTGGTC
4	GTCATCAXCAXGXACCACCXTGGTC
4	GTCATXATCATGAACCAXXCXGGTC
4	GTCATXATXATGAACCAXCCXGGTC
3	GTCATXATCATGAXCCAXXCTGGTC
3	GTCATXATCATGXACCACXCTXGTC
3	GTCATXATCATGAXCCAXXCTGGTC
3	GTCATXATCATGXACCACXCTXGTC
3	GTCATXATCATGXACCACXCTXGTC
2	GTCATCATCAXGAACXACCXXGGTC
2	GTCATXATCAXGAACCAXXCTGGTC
2	GTCATCATCAXGAACXACCXXGGTC
2	GTCATXATCAXGAACCAXXCTGGTC
2	GTCATXATCAXGAACCAXXCTGGTC
1	GTCATXATCATXAACCACXCXGGTC
1	GTCAXCATXATGAACXAXCCTGGTC
1	GTCAXCATXATGXACCACCCXGGTC
1	GTCAXCATXATGAACXAXCCTGGTC
1	GTCAXCATXATGXACCACCCXGGTC
0	GTXATCATXATGAXCCACXCTGGTC
0	GTCXTCXTCATXAACCAXCCTGGTC
0	GTXATCATXATGAXCCACXCTGGTC
0	GTCXTCXTCATXAACCAXCCTGGTC
0	GTXATCATXATGAXCCACXCTGGTC
